# Supplementary material for: Neural Networks Recapitulation by Cancer Cells Promotes Disease Progression: A Novel Role of p73 Isoforms in Cancer-Neuronal Crosstalk
Source: Cancers (Basel). 2020 Dec 16;12(12):3789. doi: 10.3390/cancers12123789 (PMC7765507; doi:10.3390/cancers12123789)
Supplement: Supplementary file 1 [file cancers-12-03789-s001.zip]

Archive with 9 entries (6 files):
- cancers-1034553-supplementary materials/
- cancers-1034553-supplementary materials/cancers-1034553-supplementary.xlsx
- cancers-1034553-supplementary materials/Fig. 5e/
- cancers-1034553-supplementary materials/Fig. 5e/1_WB_p73_isoforms,overlap.tif
- cancers-1034553-supplementary materials/Fig. 5e/WB_quantification_Ad.p73.xlsx
- cancers-1034553-supplementary materials/Fig. 5f/
- cancers-1034553-supplementary materials/Fig. 5f/2_WB_shp73_KD,overlap.tif
- cancers-1034553-supplementary materials/Fig. 5f/WB_quantification_shp73.xlsx
- cancers-1034553-supplementary materials/Fig. 5f/~$WB_quantification_shp73.xlsx
