# Supplementary material for: Neural Networks Recapitulation by Cancer Cells Promotes Disease Progression: A Novel Role of p73 Isoforms in Cancer-Neuronal Crosstalk
Source: Cancers (Basel). 2020 Dec 16;12(12):3789. doi: 10.3390/cancers12123789 (PMC7765507; doi:10.3390/cancers12123789)
Supplement: Supplementary file 1 [file cancers-12-03789-s001.zip › cancers-1034553-supplementary materials/cancers-1034553-supplementary.xlsx]

## Sheet: S1,neu.dev_genes
Supplementary Table S1: Mouse gene knockouts which present abnormalities in neuronal development; the human orthologues are also included
mmu.Gene_Symbol	mmu.description	mmu.pheno_term_(anatomy_site)	hsa.Gene_Symbol	hsa.description	Gene_ID	HGNC_ID
Aadat	aminoadipate aminotransferase	abnormal neuron morphology_(NA)	AADAT	aminoadipate aminotransferase	ENSG00000109576	HGNC:17929
Aanat	arylalkylamine N-acetyltransferase	abnormal pineal gland physiology_(pineal gland)	AANAT	aralkylamine N-acetyltransferase	ENSG00000129673	HGNC:19
Aatk	apoptosis-associated tyrosine kinase	decreased brain size_(brain)	AATK	apoptosis associated tyrosine kinase	ENSG00000181409	HGNC:21
Abcb1a	ATP-binding cassette, sub-family B (MDR/TAP), member 1A	abnormal hippocampus CA3 region morphology_(hippocampus CA3); hippocampal neuron degeneration_(NA)	ABCB1	ATP binding cassette subfamily B member 1	ENSG00000085563	HGNC:40
Abcd1	ATP-binding cassette, sub-family D (ALD), member 1	abnormal nervous system physiology_(nervous system); abnormal spinal cord morphology_(spinal cord)	ABCD1	ATP binding cassette subfamily D member 1	ENSG00000101986	HGNC:61
Abcd2	ATP-binding cassette, sub-family D (ALD), member 2	abnormal CNS glial cell morphology_(central nervous system); abnormal cerebellar Purkinje cell layer_(cerebellum Purkinje cell layer); abnormal nervous system physiology_(nervous system); neuron degeneration_(NA)	ABCD2	ATP binding cassette subfamily D member 2	ENSG00000173208	HGNC:66
Abi1	abl-interactor 1	exencephaly_(brain); wavy neural tube_(neural tube)	ABI1	abl interactor 1	ENSG00000136754	HGNC:11320
Abi2	abl-interactor 2	abnormal cerebral cortex morphology_(cerebral cortex); abnormal cerebral cortex pyramidal cell morphology_(cerebral cortex); abnormal corpus callosum morphology_(corpus callosum); abnormal dentate gyrus morphology_(dentate gyrus); abnormal hippocampus pyramidal cell morphology_(hippocampus); abnormal hippocampus CA1 region morphology_(hippocampus CA1); abnormal hippocampus pyramidal cell layer_(h…	ABI2	abl interactor 2	ENSG00000138443	HGNC:24011
Abl2	v-abl Abelson murine leukemia viral oncogene 2 (arg, Abelson-related gene)	abnormal cerebral cortex pyramidal cell morphology_(cerebral cortex)	ABL2	ABL proto-oncogene 2, non-receptor tyrosine kinase	ENSG00000143322	HGNC:77
Acan	aggrecan	abnormal spinal cord morphology_(spinal cord)	ACAN	aggrecan	ENSG00000157766	HGNC:319
Ache	acetylcholinesterase	abnormal sympathetic nervous system physiology_(sympathetic nervous system)	ACHE	acetylcholinesterase (Cartwright blood group)	ENSG00000087085	HGNC:108
Acot7	acyl-CoA thioesterase 7	neurodegeneration_(nervous system); decreased neuron number_(NA)	ACOT7	acyl-CoA thioesterase 7	ENSG00000097021	HGNC:24157
Acp2	acid phosphatase 2, lysosomal	abnormal CNS glial cell morphology_(central nervous system); abnormal cerebellum morphology_(cerebellum); small cerebellum_(cerebellum); thin external granule cell layer_(cerebellum external granule cell layer); absent cerebellar granule layer_(cerebellum granule cell layer); abnormal cerebellar molecular layer_(cerebellum molecular layer); abnormal cerebellar Purkinje cell layer_(cerebellum Purk…	ACP2	acid phosphatase 2, lysosomal	ENSG00000134575	HGNC:123
Actb	actin, beta	abnormal neuron physiology_(NA)	ACTB	actin beta	ENSG00000075624	HGNC:132
Actn4	actinin alpha 4	abnormal forebrain morphology_(forebrain)	ACTN4	actinin alpha 4	ENSG00000130402	HGNC:166
Acvr1	activin A receptor, type 1	abnormal brainstem morphology_(brainstem)	ACVR1	activin A receptor type 1	ENSG00000115170	HGNC:171
Acvrl1	activin A receptor, type II-like 1	abnormal brain vasculature morphology_(brain); dilated brain ventricles_(brain ventricle); abnormal sympathetic nervous system physiology_(sympathetic nervous system); abnormal cholinergic neuron morphology_(NA)	ACVRL1	activin A receptor like type 1	ENSG00000139567	HGNC:175
Adam10	a disintegrin and metallopeptidase domain 10	abnormal neural tube morphology_(neural tube)	ADAM10	ADAM metallopeptidase domain 10	ENSG00000137845	HGNC:188
Adam17	a disintegrin and metallopeptidase domain 17	abnormal brain vasculature morphology_(brain)	ADAM17	ADAM metallopeptidase domain 17	ENSG00000151694	HGNC:195
Adam22	a disintegrin and metallopeptidase domain 22	abnormal neuron morphology_(NA)	ADAM22	ADAM metallopeptidase domain 22	ENSG00000008277	HGNC:201
Adam9	a disintegrin and metallopeptidase domain 9 (meltrin gamma)	abnormal retinal neuronal layer morphology_(neural retina)	ADAM9	ADAM metallopeptidase domain 9	ENSG00000168615	HGNC:216
Adamts3	a disintegrin-like and metallopeptidase (reprolysin type) with thrombospondin type 1 motif, 3	abnormal forebrain morphology_(forebrain); abnormal hindbrain morphology_(hindbrain)	ADAMTS3	ADAM metallopeptidase with thrombospondin type 1 motif 3	ENSG00000156140	HGNC:219
Adarb1	adenosine deaminase, RNA-specific, B1	decreased spinal cord ventral horn cell number_(spinal cord); motor neuron degeneration_(NA)	ADARB1	adenosine deaminase RNA specific B1	ENSG00000197381	HGNC:226
Adcy1	adenylate cyclase 1	abnormal CNS synaptic transmission_(central nervous system); abnormal thalamus morphology_(thalamus)	ADCY1	adenylate cyclase 1	ENSG00000164742	HGNC:232
Adcy3	adenylate cyclase 3	abnormal olfactory bulb morphology_(main olfactory bulb); abnormal sensory neuron innervation pattern_(NA)	ADCY3	adenylate cyclase 3	ENSG00000138031	HGNC:234
Adcyap1	adenylate cyclase activating polypeptide 1	decreased dopaminergic neuron number_(NA); increased susceptibility to dopaminergic neuron neurotoxicity_(NA)	ADCYAP1	adenylate cyclase activating polypeptide 1	ENSG00000141433	HGNC:241
Add2	adducin 2 (beta)	abnormal CNS synaptic transmission_(central nervous system)	ADD2	adducin 2	ENSG00000075340	HGNC:244
Adgra2	adhesion G protein-coupled receptor A2	abnormal brain vasculature morphology_(brain); abnormal nervous system physiology_(nervous system); abnormal neural tube morphology_(neural tube); abnormal perineural vascular plexus morphology_(perineural vascular plexus)	ADGRA2	adhesion G protein-coupled receptor A2	ENSG00000020181	HGNC:17849
Adgrb3	adhesion G protein-coupled receptor B3	abnormal neuron morphology_(NA)	ADGRB3	adhesion G protein-coupled receptor B3	ENSG00000135298	HGNC:945
Adgrg1	adhesion G protein-coupled receptor G1	abnormal cerebellar cortex morphology_(cerebellar cortex); abnormal cerebral cortex morphology_(cerebral cortex); abnormal neuronal migration_(NA)	ADGRG1	adhesion G protein-coupled receptor G1	ENSG00000205336	HGNC:4512
Adgrl1	adhesion G protein-coupled receptor L1	abnormal nervous system physiology_(nervous system)	ADGRL1	adhesion G protein-coupled receptor L1	ENSG00000072071	HGNC:20973
Adh7	alcohol dehydrogenase 7 (class IV), mu or sigma polypeptide	abnormal olfactory bulb morphology_(main olfactory bulb)	ADH7	alcohol dehydrogenase 7 (class IV), mu or sigma polypeptide	ENSG00000196344	HGNC:256
Adipor2	adiponectin receptor 2	increased brain weight_(brain)	ADIPOR2	adiponectin receptor 2	ENSG00000006831	HGNC:24041
Adk	adenosine kinase	abnormal CNS synaptic transmission_(central nervous system)	ADK	adenosine kinase	ENSG00000156110	HGNC:257
Adora1	adenosine A1 receptor	abnormal CNS synaptic transmission_(central nervous system)	ADORA1	adenosine A1 receptor	ENSG00000163485	HGNC:262
Afdn	afadin, adherens junction formation factor	increased brain size_(brain); abnormal cortical ventricular zone morphology_(brain subventricular zone); abnormal cerebral cortex morphology_(cerebral cortex); abnormal stratification in cerebral cortex_(cerebral cortex); abnormal hippocampus pyramidal cell morphology_(hippocampus); abnormal hippocampus CA1 region morphology_(hippocampus CA1); abnormal neocortex morphology_(neocortex); increased …	AFDN	afadin, adherens junction formation factor	ENSG00000130396	HGNC:7137
Aff1	AF4/FMR2 family, member 1	abnormal cerebellum morphology_(cerebellum); thin cerebellar molecular layer_(cerebellum molecular layer)	AFF1	AF4/FMR2 family member 1	ENSG00000172493	HGNC:7135
Aff2	AF4/FMR2 family, member 2	abnormal CNS synaptic transmission_(central nervous system)	AFF2	AF4/FMR2 family member 2	ENSG00000155966	HGNC:3776
Afg3l2	AFG3-like AAA ATPase 2	abnormal cerebellar granule layer morphology_(cerebellum granule cell layer); thin cerebellar granule layer_(cerebellum granule cell layer); thin cerebellar molecular layer_(cerebellum molecular layer); neurodegeneration_(nervous system); decreased spinal cord size_(spinal cord); abnormal spinal cord white matter morphology_(spinal cord white matter); abnormal motor neuron morphology_(NA); decrea…	AFG3L2	AFG3 like matrix AAA peptidase subunit 2	ENSG00000141385	HGNC:315
Aga	aspartylglucosaminidase	abnormal brain ventricle morphology_(brain ventricle); enlarged brain ventricles_(brain ventricle); abnormal cerebellum morphology_(cerebellum); neurodegeneration_(nervous system)	AGA	aspartylglucosaminidase	ENSG00000038002	HGNC:318
Aggf1	angiogenic factor with G patch and FHA domains 1	abnormal brain vasculature morphology_(brain)	AGGF1	angiogenic factor with G-patch and FHA domains 1	ENSG00000164252	HGNC:24684
Agl	amylo-1,6-glucosidase, 4-alpha-glucanotransferase	increased brain glycogen level_(brain)	AGL	amylo-alpha-1, 6-glucosidase, 4-alpha-glucanotransferase	ENSG00000162688	HGNC:321
Ago2	argonaute RISC catalytic subunit 2	wavy neural tube_(neural tube)	AGO2	argonaute RISC catalytic component 2	ENSG00000123908	HGNC:3263
Agt	angiotensinogen (serpin peptidase inhibitor, clade A, member 8)	abnormal hippocampus granule cell layer_(hippocampus granule cell layer)	AGT	angiotensinogen	ENSG00000135744	HGNC:333
Agtpbp1	ATP/GTP binding protein 1	small cerebellum_(cerebellum); abnormal cerebellar granule layer morphology_(cerebellum granule cell layer); abnormal cerebellar Purkinje cell layer_(cerebellum Purkinje cell layer); enlarged hippocampus_(hippocampus); abnormal olfactory bulb morphology_(main olfactory bulb); abnormal thalamus morphology_(thalamus)	AGTPBP1	ATP/GTP binding protein 1	ENSG00000135049	HGNC:17258
Agtr1a	angiotensin II receptor, type 1a	abnormal amygdala morphology_(amygdala); abnormal thalamus morphology_(thalamus)	AGTR1	angiotensin II receptor type 1	ENSG00000144891	HGNC:336
Agtr2	angiotensin II receptor, type 2	abnormal amygdala morphology_(amygdala); abnormal hippocampus CA1 region morphology_(hippocampus CA1); abnormal hippocampus CA2 region morphology_(hippocampus CA2); abnormal hippocampus CA3 region morphology_(hippocampus CA3); abnormal thalamus morphology_(thalamus)	AGTR2	angiotensin II receptor type 2	ENSG00000180772	HGNC:338
Ahi1	Abelson helper integration site 1	decreased brain size_(brain); abnormal cerebellar hemisphere morphology_(cerebellar hemisphere); cerebellum hypoplasia_(cerebellum); abnormal cerebellar granule layer morphology_(cerebellum granule cell layer); abnormal cerebellum vermis morphology_(cerebellum vermis)	AHI1	Abelson helper integration site 1	ENSG00000135541	HGNC:21575
Aifm1	apoptosis-inducing factor, mitochondrion-associated 1	decreased brain size_(brain); abnormal cerebellar cortex morphology_(cerebellar cortex); small cerebellum_(cerebellum); abnormal cerebellar granule layer morphology_(cerebellum granule cell layer); thin cerebral cortex_(cerebral cortex); increased neuron apoptosis_(NA); decreased neuron apoptosis_(NA); decreased susceptibility to neuronal excitotoxicity_(NA)	AIFM1	apoptosis inducing factor mitochondria associated 1	ENSG00000156709	HGNC:8768
Aipl1	aryl hydrocarbon receptor-interacting protein-like 1	abnormal retinal neuronal layer morphology_(neural retina)	AIPL1	aryl hydrocarbon receptor interacting protein like 1	ENSG00000129221	HGNC:359
Aire	autoimmune regulator (autoimmune polyendocrinopathy candidiasis ectodermal dystrophy)	abnormal nervous system morphology_(nervous system)	AIRE	autoimmune regulator	ENSG00000160224	HGNC:360
Akap12	A kinase (PRKA) anchor protein (gravin) 12	abnormal cerebellar Purkinje cell layer_(cerebellum Purkinje cell layer)	AKAP12	A-kinase anchoring protein 12	ENSG00000131016	HGNC:370
Akap13	A kinase (PRKA) anchor protein 13	decreased forebrain size_(forebrain)	AKAP13	A-kinase anchoring protein 13	ENSG00000170776	HGNC:371
Akt1	thymoma viral proto-oncogene 1	abnormal brain morphology_(brain)	AKT1	AKT serine/threonine kinase 1	ENSG00000142208	HGNC:391
Akt3	thymoma viral proto-oncogene 3	decreased brain size_(brain); decreased brain weight_(brain); increased brain weight_(brain); increased brain size_(brain); abnormal brain ventricle morphology_(brain ventricle); decreased corpus callosum size_(corpus callosum); absent corpus callosum_(corpus callosum); enlarged hippocampus_(hippocampus); abnormal neuron morphology_(NA); increased susceptibility to neuronal excitotoxicity_(NA)	AKT3	AKT serine/threonine kinase 3	ENSG00000117020	HGNC:393
Alcam	activated leukocyte cell adhesion molecule	abnormal motor neuron innervation pattern_(NA)	ALCAM	activated leukocyte cell adhesion molecule	ENSG00000170017	HGNC:400
Aldh1a2	aldehyde dehydrogenase family 1, subfamily A2	abnormal neural tube morphology_(neural tube); decreased motor neuron number_(NA); abnormal motor neuron innervation pattern_(NA)	ALDH1A2	aldehyde dehydrogenase 1 family member A2	ENSG00000128918	HGNC:15472
Alg10b	asparagine-linked glycosylation 10B (alpha-1,2-glucosyltransferase)	abnormal neural tube morphology_(neural tube)	ALG10B	ALG10 alpha-1,2-glucosyltransferase B	ENSG00000175548	HGNC:31088
Alg13	asparagine-linked glycosylation 13	loss of hippocampal neurons_(hippocampus)	ALG13	ALG13 UDP-N-acetylglucosaminyltransferase subunit	ENSG00000101901	HGNC:30881
Alk	anaplastic lymphoma kinase	abnormal hypothalamus morphology_(hypothalamus); abnormal hypothalamus secretion_(hypothalamus)	ALK	ALK receptor tyrosine kinase	ENSG00000171094	HGNC:427
Alkbh1	alkB homolog 1, histone H2A dioxygenase	exencephaly_(brain)	ALKBH1	alkB homolog 1, histone H2A dioxygenase	ENSG00000100601	HGNC:17911
Als2	alsin Rho guanine nucleotide exchange factor	neurodegeneration_(nervous system); abnormal motor neuron morphology_(NA); decreased motor neuron number_(NA); abnormal motor neuron innervation pattern_(NA); abnormal neuron morphology_(NA)	ALS2	alsin Rho guanine nucleotide exchange factor ALS2	ENSG00000003393	HGNC:443
Alx1	ALX homeobox 1	abnormal forebrain morphology_(forebrain)	ALX1	ALX homeobox 1	ENSG00000180318	HGNC:1494
Alx3	aristaless-like homeobox 3	exencephaly_(brain)	ALX3	ALX homeobox 3	ENSG00000156150	HGNC:449
Ambra1	autophagy/beclin 1 regulator 1	exencephaly_(brain); increased spinal cord size_(spinal cord)	AMBRA1	autophagy and beclin 1 regulator 1	ENSG00000110497	HGNC:25990
Amot	angiomotin	abnormal brain vasculature morphology_(brain)	AMOT	angiomotin	ENSG00000126016	HGNC:17810
Amt	aminomethyltransferase	exencephaly_(brain); abnormal neural tube morphology_(neural tube)	AMT	aminomethyltransferase	ENSG00000145020	HGNC:473
Anapc15	anaphase promoting complex C subunit 15	abnormal forebrain morphology_(forebrain); abnormal hindbrain morphology_(hindbrain); abnormal midbrain morphology_(midbrain)	ANAPC15	anaphase promoting complex subunit 15	ENSG00000110200	HGNC:24531
Ank2	ankyrin 2, brain	decreased brain internal capsule size_(cerebral internal capsule); decreased corpus callosum size_(corpus callosum)	ANK2	ankyrin 2	ENSG00000145362	HGNC:493
Ank3	ankyrin 3, epithelial	small cerebellum_(cerebellum); thin cerebellar molecular layer_(cerebellum molecular layer); abnormal hippocampus neuron morphology_(hippocampus)	ANK3	ankyrin 3	ENSG00000151150	HGNC:494
Ankfy1	ankyrin repeat and FYVE domain containing 1	decreased brain size_(brain); increased brain apoptosis_(brain); small cerebellum_(cerebellum)	ANKFY1	ankyrin repeat and FYVE domain containing 1	ENSG00000185722	HGNC:20763
Ankrd16	ankyrin repeat domain 16	neuron degeneration_(NA)	ANKRD16	ankyrin repeat domain 16	ENSG00000134461	HGNC:23471
Ankrd17	ankyrin repeat domain 17	abnormal neural tube morphology_(neural tube)	ANKRD17	ankyrin repeat domain 17	ENSG00000132466	HGNC:23575
Ano1	anoctamin 1, calcium activated chloride channel	abnormal sensory neuron morphology_(NA)	ANO1	anoctamin 1	ENSG00000131620	HGNC:21625
Anp32b	acidic (leucine-rich) nuclear phosphoprotein 32 family, member B	enlarged brain ventricles_(brain ventricle)	ANP32B	acidic nuclear phosphoprotein 32 family member B	ENSG00000136938	HGNC:16677
Ap3b1	adaptor-related protein complex 3, beta 1 subunit	abnormal forebrain morphology_(forebrain); abnormal midbrain roof plate morphology_(midbrain roof plate); abnormal nervous system physiology_(nervous system)	AP3B1	adaptor related protein complex 3 subunit beta 1	ENSG00000132842	HGNC:566
Ap3b2	adaptor-related protein complex 3, beta 2 subunit	abnormal nervous system physiology_(nervous system)	AP3B2	adaptor related protein complex 3 subunit beta 2	ENSG00000103723	HGNC:567
Ap3d1	adaptor-related protein complex 3, delta 1 subunit	abnormal nervous system physiology_(nervous system)	AP3D1	adaptor related protein complex 3 subunit delta 1	ENSG00000065000	HGNC:568
Ap4e1	adaptor-related protein complex AP-4, epsilon 1	decreased corpus callosum size_(corpus callosum)	AP4E1	adaptor related protein complex 4 subunit epsilon 1	ENSG00000081014	HGNC:573
Apaf1	apoptotic peptidase activating factor 1	exencephaly_(brain); abnormal brain morphology_(brain); abnormal cortical marginal zone morphology_(brain marginal layer); abnormal brain ventricle morphology_(brain ventricle); thickened cerebral cortex_(cerebral cortex); abnormal forebrain morphology_(forebrain); abnormal hindbrain morphology_(hindbrain); abnormal hypothalamus morphology_(hypothalamus); hypothalamus hyperplasia_(hypothalamus); …	APAF1	apoptotic peptidase activating factor 1	ENSG00000120868	HGNC:576
Apc	APC, WNT signaling pathway regulator	absent forebrain_(forebrain); absent midbrain_(midbrain); abnormal neural tube morphology_(neural tube)	APC	APC regulator of WNT signaling pathway	ENSG00000134982	HGNC:583
Apc2	APC regulator of WNT signaling pathway 2	abnormal cerebellar layer morphology_(cerebellum layer); abnormal stratification in cerebral cortex_(cerebral cortex); loss of cortex neurons_(cerebral cortex); abnormal dentate gyrus morphology_(dentate gyrus); abnormal hippocampus granule cell layer_(hippocampus granule cell layer); abnormal hippocampus layer morphology_(hippocampus layer); abnormal hippocampus pyramidal cell layer_(hippocampus…	APC2	APC regulator of WNT signaling pathway 2	ENSG00000115266	HGNC:24036
Aph1a	aph1 homolog A, gamma secretase subunit	kinked neural tube_(neural tube)	APH1A	aph-1 homolog A, gamma-secretase subunit	ENSG00000117362	HGNC:29509
Apob	apolipoprotein B	exencephaly_(brain)	APOB	apolipoprotein B	ENSG00000084674	HGNC:603
Apod	apolipoprotein D	abnormal nervous system physiology_(nervous system)	APOD	apolipoprotein D	ENSG00000189058	HGNC:612
Apoe	apolipoprotein E	abnormal cerebral cortex morphology_(cerebral cortex); hypopituitarism_(pituitary gland); abnormal neuron morphology_(NA)	APOE	apolipoprotein E	ENSG00000130203	HGNC:613
App	amyloid beta (A4) precursor protein	abnormal brain morphology_(brain); decreased brain weight_(brain); abnormal brain commissure morphology_(brain commissure); decreased corpus callosum size_(corpus callosum); absent corpus callosum_(corpus callosum); abnormal dentate gyrus morphology_(dentate gyrus); neurodegeneration_(nervous system); abnormal nervous system physiology_(nervous system); hippocampal neuron degeneration_(NA); abnor…	APP	amyloid beta precursor protein	ENSG00000142192	HGNC:620
Aqp4	aquaporin 4	abnormal nervous system physiology_(nervous system)	AQP4	aquaporin 4	ENSG00000171885	HGNC:637
Ar	androgen receptor	abnormal sensory neuron innervation pattern_(NA)	AR	androgen receptor	ENSG00000169083	HGNC:644
Arap3	ArfGAP with RhoGAP domain, ankyrin repeat and PH domain 3	abnormal brain vasculature morphology_(brain)	ARAP3	ArfGAP with RhoGAP domain, ankyrin repeat and PH domain 3	ENSG00000120318	HGNC:24097
Arc	activity regulated cytoskeletal-associated protein	abnormal nervous system physiology_(nervous system)	ARC	activity regulated cytoskeleton associated protein	ENSG00000198576	HGNC:648
Arcn1	archain 1	abnormal cerebellum vermis lobule IX morphology_(cerebellum vermis lobule IX); abnormal cerebellum vermis lobule VI morphology_(cerebellum vermis lobule VI); abnormal cerebellum vermis lobule VII morphology_(cerebellum vermis lobule VII); abnormal cerebellum vermis lobule X morphology_(cerebellum vermis lobule X)	ARCN1	archain 1	ENSG00000095139	HGNC:649
Arfgef1	ADP-ribosylation factor guanine nucleotide-exchange factor 1(brefeldin A-inhibited)	decreased brain size_(brain); small cerebellum_(cerebellum); thin cerebral cortex_(cerebral cortex); abnormal corpus callosum morphology_(corpus callosum); decreased neocortex size_(neocortex); increased neuron apoptosis_(NA); abnormal glutaminergic neuron morphology_(NA); abnormal neuron differentiation_(NA)	ARFGEF1	ADP ribosylation factor guanine nucleotide exchange factor 1	ENSG00000066777	HGNC:15772
Arfgef2	ADP-ribosylation factor guanine nucleotide-exchange factor 2 (brefeldin A-inhibited)	exencephaly_(brain); abnormal cerebral cortex morphology_(cerebral cortex); abnormal neuronal migration_(NA); ectopic neuron_(NA)	ARFGEF2	ADP ribosylation factor guanine nucleotide exchange factor 2	ENSG00000124198	HGNC:15853
Arglu1	arginine and glutamate rich 1	increased brain apoptosis_(brain)	ARGLU1	arginine and glutamate rich 1	ENSG00000134884	HGNC:25482
Arhgap1	Rho GTPase activating protein 1	increased neuron apoptosis_(NA)	ARHGAP1	Rho GTPase activating protein 1	ENSG00000175220	HGNC:673
Arhgap32	Rho GTPase activating protein 32	abnormal neuron differentiation_(NA)	ARHGAP32	Rho GTPase activating protein 32	ENSG00000134909	HGNC:17399
Arhgap33	Rho GTPase activating protein 33	decreased brain size_(brain); abnormal cerebral cortex morphology_(cerebral cortex); thin cerebral cortex_(cerebral cortex); abnormal neocortex morphology_(neocortex); abnormal neuron morphology_(NA)	ARHGAP33	Rho GTPase activating protein 33	ENSG00000004777	HGNC:23085
Arhgap35	Rho GTPase activating protein 35	exencephaly_(brain); abnormal brain commissure morphology_(brain commissure); abnormal stratification in cerebral cortex_(cerebral cortex); absent corpus callosum_(corpus callosum); abnormal roof plate morphology_(future brain roof plate)	ARHGAP35	Rho GTPase activating protein 35	ENSG00000160007	HGNC:4591
Arhgap44	Rho GTPase activating protein 44	increased brain weight_(brain)	ARHGAP44	Rho GTPase activating protein 44	ENSG00000006740	HGNC:29096
Arhgap5	Rho GTPase activating protein 5	abnormal brain commissure morphology_(brain commissure); thin cerebral cortex_(cerebral cortex); decreased corpus callosum size_(corpus callosum)	ARHGAP5	Rho GTPase activating protein 5	ENSG00000100852	HGNC:675
Arhgef15	Rho guanine nucleotide exchange factor (GEF) 15	abnormal brain morphology_(brain)	ARHGEF15	Rho guanine nucleotide exchange factor 15	ENSG00000198844	HGNC:15590
Arhgef2	rho/rac guanine nucleotide exchange factor (GEF) 2	decreased brain size_(brain); abnormal brainstem morphology_(brainstem); abnormal cerebellum morphology_(cerebellum); abnormal neuronal migration_(NA)	ARHGEF2	Rho/Rac guanine nucleotide exchange factor 2	ENSG00000116584	HGNC:682
Arhgef9	CDC42 guanine nucleotide exchange factor (GEF) 9	abnormal neuron morphology_(NA)	ARHGEF9	Cdc42 guanine nucleotide exchange factor 9	ENSG00000131089	HGNC:14561
Arid1a	AT rich interactive domain 1A (SWI-like)	forebrain hypoplasia_(forebrain)	ARID1A	AT-rich interaction domain 1A	ENSG00000117713	HGNC:11110
Arid1b	AT rich interactive domain 1B (SWI-like)	abnormal brain vasculature morphology_(brain); thin cerebral cortex_(cerebral cortex); decreased corpus callosum size_(corpus callosum); decreased dentate gyrus size_(dentate gyrus); abnormal dentate gyrus subgranular zone morphology_(dentate gyrus subgranular zone); abnormal hippocampus pyramidal cell layer_(hippocampus pyramidal cell layer); abnormal hypothalamus physiology_(hypothalamus); decr…	ARID1B	AT-rich interaction domain 1B	ENSG00000049618	HGNC:18040
Arid3b	AT rich interactive domain 3B (BRIGHT-like)	wavy neural tube_(neural tube)	ARID3B	AT-rich interaction domain 3B	ENSG00000179361	HGNC:14350
Arl5c	ADP-ribosylation factor-like 5C	abnormal brain morphology_(brain)	ARL5C	ADP ribosylation factor like GTPase 5C	ENSG00000141748	HGNC:31111
Arl6	ADP-ribosylation factor-like 6	abnormal brain ependyma motile cilium morphology_(brain); decreased brain ependyma motile cilium number_(brain); thin cerebral cortex_(cerebral cortex); abnormal retinal neuronal layer morphology_(neural retina); abnormal sympathetic nervous system physiology_(sympathetic nervous system)	ARL6	ADP ribosylation factor like GTPase 6	ENSG00000113966	HGNC:13210
Arnt	aryl hydrocarbon receptor nuclear translocator	forebrain hypoplasia_(forebrain); abnormal neural tube morphology_(neural tube)	ARNT	aryl hydrocarbon receptor nuclear translocator	ENSG00000143437	HGNC:700
Arnt2	aryl hydrocarbon receptor nuclear translocator 2	abnormal hypothalamus morphology_(hypothalamus); abnormal pituitary secretion_(pituitary gland)	ARNT2	aryl hydrocarbon receptor nuclear translocator 2	ENSG00000172379	HGNC:16876
Arpc3	actin related protein 2/3 complex, subunit 3	abnormal hippocampus pyramidal cell morphology_(hippocampus)	ARPC3	actin related protein 2/3 complex subunit 3	ENSG00000111229	HGNC:706
Arsa	arylsulfatase A	abnormal brain white matter morphology_(brain white matter); abnormal cerebellar molecular layer_(cerebellum molecular layer); abnormal brain internal capsule morphology_(cerebral internal capsule); abnormal neuron morphology_(NA)	ARSA	arylsulfatase A	ENSG00000100299	HGNC:713
Arsb	arylsulfatase B	peripheral nervous system degeneration_(peripheral nervous system)	ARSB	arylsulfatase B	ENSG00000113273	HGNC:714
Arsg	arylsulfatase G	abnormal hippocampus neuron morphology_(hippocampus); abnormal thalamus neuron morphology_(thalamus); abnormal neuron morphology_(NA)	ARSG	arylsulfatase G	ENSG00000141337	HGNC:24102
Artn	artemin	abnormal autonomic nervous system morphology_(autonomic nervous system); abnormal enteric neuron morphology_(enteric nerve); abnormal enteric nervous system morphology_(enteric nervous system); abnormal sympathetic neuron morphology_(NA)	ARTN	artemin	ENSG00000117407	HGNC:727
Arx	aristaless related homeobox	decreased brain size_(brain); abnormal brain interneuron morphology_(brain); abnormal cortical marginal zone morphology_(brain marginal layer); abnormal cortical ventricular zone morphology_(brain subventricular zone); abnormal cerebral cortex morphology_(cerebral cortex); abnormal brain internal capsule morphology_(cerebral internal capsule); abnormal corpus callosum morphology_(corpus callosum)…	ARX	aristaless related homeobox	ENSG00000004848	HGNC:18060
Asah1	N-acylsphingosine amidohydrolase 1	dilated brain ventricles_(brain ventricle); abnormal neuron differentiation_(NA)	ASAH1	N-acylsphingosine amidohydrolase 1	ENSG00000104763	HGNC:735
Ascl1	achaete-scute family bHLH transcription factor 1	abnormal enteric neuron morphology_(enteric nerve); absent enteric neurons_(enteric nerve); abnormal spinal cord interneuron morphology_(spinal cord); abnormal neuron apoptosis_(NA); abnormal neuronal migration_(NA); abnormal olfactory sensory neuron morphology_(NA); impaired neuron differentiation_(NA); decreased neuronal precursor proliferation_(NA)	ASCL1	achaete-scute family bHLH transcription factor 1	ENSG00000139352	HGNC:738
Asf1a	anti-silencing function 1A histone chaperone	abnormal neural tube morphology_(neural tube)	ASF1A	anti-silencing function 1A histone chaperone	ENSG00000111875	HGNC:20995
Asic1	acid-sensing (proton-gated) ion channel 1	abnormal CNS synaptic transmission_(central nervous system)	ASIC1	acid sensing ion channel subunit 1	ENSG00000110881	HGNC:100
Asic2	acid-sensing (proton-gated) ion channel 2	abnormal brainstem morphology_(brainstem)	ASIC2	acid sensing ion channel subunit 2	ENSG00000108684	HGNC:99
Asic3	acid-sensing (proton-gated) ion channel 3	abnormal brainstem morphology_(brainstem); abnormal sensory neuron morphology_(NA)	ASIC3	acid sensing ion channel subunit 3	ENSG00000213199	HGNC:101
Asns	asparagine synthetase	decreased brain size_(brain); abnormal cerebral cortex morphology_(cerebral cortex); thin cerebral cortex_(cerebral cortex)	ASNS	asparagine synthetase (glutamine-hydrolyzing)	ENSG00000070669	HGNC:753
Aspa	aspartoacylase	abnormal brain morphology_(brain); brain vacuoles_(brain); abnormal brain white matter morphology_(brain white matter); abnormal brainstem morphology_(brainstem)	ASPA	aspartoacylase	ENSG00000108381	HGNC:756
Aspm	abnormal spindle microtubule assembly	decreased brain size_(brain); decreased brain weight_(brain); thin cerebral cortex_(cerebral cortex); abnormal neocortex morphology_(neocortex); decreased neuronal precursor cell number_(NA)	ASPM	assembly factor for spindle microtubules	ENSG00000066279	HGNC:19048
Ass1	argininosuccinate synthetase 1	decreased brain weight_(brain); abnormal cerebellum external granule cell layer morphology_(cerebellum external granule cell layer); abnormal cerebellar granule layer morphology_(cerebellum granule cell layer)	ASS1	argininosuccinate synthase 1	ENSG00000130707	HGNC:758
Astn1	astrotactin 1	abnormal cerebellum morphology_(cerebellum); small cerebellum_(cerebellum); abnormal cerebellum external granule cell layer morphology_(cerebellum external granule cell layer); thin cerebellar granule layer_(cerebellum granule cell layer); abnormal cerebellar Purkinje cell layer_(cerebellum Purkinje cell layer); increased neuron apoptosis_(NA)	ASTN1	astrotactin 1	ENSG00000152092	HGNC:773
Atat1	alpha tubulin acetyltransferase 1	abnormal dentate gyrus morphology_(dentate gyrus)	ATAT1	alpha tubulin acetyltransferase 1	ENSG00000137343	HGNC:21186
Atcay	ataxia, cerebellar, Cayman type	abnormal brain white matter morphology_(brain white matter); motor neuron degeneration_(NA)	ATCAY	ATCAY kinesin light chain interacting caytaxin	ENSG00000167654	HGNC:779
Ate1	arginyltransferase 1	increased brain weight_(brain); increased brain size_(brain)	ATE1	arginyltransferase 1	ENSG00000107669	HGNC:782
Atf2	activating transcription factor 2	decreased brain size_(brain); enlarged brain ventricles_(brain ventricle)	ATF2	activating transcription factor 2	ENSG00000115966	HGNC:784
Atf3	activating transcription factor 3	abnormal hypothalamus physiology_(hypothalamus); abnormal sympathetic nervous system physiology_(sympathetic nervous system)	ATF3	activating transcription factor 3	ENSG00000162772	HGNC:785
Atf5	activating transcription factor 5	abnormal olfactory sensory neuron morphology_(NA)	ATF5	activating transcription factor 5	ENSG00000169136	HGNC:790
Atg4b	autophagy related 4B, cysteine peptidase	abnormal cerebellum deep nucleus morphology_(deep cerebellar nucleus)	ATG4B	autophagy related 4B cysteine peptidase	ENSG00000168397	HGNC:20790
Atg5	autophagy related 5	abnormal brain morphology_(brain); abnormal cerebral cortex morphology_(cerebral cortex); decreased cerebral cortex pyramidal cell number_(cerebral cortex); abnormal thalamus morphology_(thalamus); neuron degeneration_(NA); neuronal intranuclear inclusions_(NA)	ATG5	autophagy related 5	ENSG00000057663	HGNC:589
Atg7	autophagy related 7	abnormal brain morphology_(brain); absent cerebral cortex pyramidal cells_(cerebral cortex); absent hippocampus pyramidal cells_(hippocampus); neurodegeneration_(nervous system); abnormal nervous system physiology_(nervous system); abnormal motor neuron morphology_(NA); abnormal sensory neuron morphology_(NA); abnormal neuron morphology_(NA); increased neuron apoptosis_(NA); neuron degeneration_(…	ATG7	autophagy related 7	ENSG00000197548	HGNC:16935
Atm	ataxia telangiectasia mutated	abnormal cerebellar molecular layer_(cerebellum molecular layer); thin cerebellar molecular layer_(cerebellum molecular layer); neuron degeneration_(NA)	ATM	ATM serine/threonine kinase	ENSG00000149311	HGNC:795
Atmin	ATM interactor	exencephaly_(brain); neurodegeneration_(nervous system); loss of dopaminergic neurons_(nervous system); decreased neuron number_(NA)	ATMIN	ATM interactor	ENSG00000166454	HGNC:29034
Atoh1	atonal bHLH transcription factor 1	small cerebellum_(cerebellum); abnormal cerebellum external granule cell layer morphology_(cerebellum external granule cell layer); thin external granule cell layer_(cerebellum external granule cell layer); abnormal cerebellar Purkinje cell layer_(cerebellum Purkinje cell layer); abnormal glutaminergic neuron morphology_(NA); decreased neuronal precursor proliferation_(NA)	ATOH1	atonal bHLH transcription factor 1	ENSG00000172238	HGNC:797
Atox1	antioxidant 1 copper chaperone	decreased brain copper level_(brain); abnormal nervous system morphology_(nervous system)	ATOX1	antioxidant 1 copper chaperone	ENSG00000177556	HGNC:798
Atp11a	ATPase, class VI, type 11A	exencephaly_(brain); abnormal olfactory bulb morphology_(main olfactory bulb)	ATP11A	ATPase phospholipid transporting 11A	ENSG00000068650	HGNC:13552
Atp13a2	ATPase type 13A2	abnormal neuron morphology_(NA)	ATP13A2	ATPase cation transporting 13A2	ENSG00000159363	HGNC:30213
Atp1a2	ATPase, Na+/K+ transporting, alpha 2 polypeptide	abnormal amygdala morphology_(amygdala)	ATP1A2	ATPase Na+/K+ transporting subunit alpha 2	ENSG00000018625	HGNC:800
Atp1a3	ATPase, Na+/K+ transporting, alpha 3 polypeptide	abnormal CNS synaptic transmission_(central nervous system); abnormal dentate gyrus morphology_(dentate gyrus); abnormal hippocampus pyramidal cell morphology_(hippocampus); abnormal temporal lobe morphology_(temporal lobe); abnormal neuron physiology_(NA)	ATP1A3	ATPase Na+/K+ transporting subunit alpha 3	ENSG00000105409	HGNC:801
Atp1b2	ATPase, Na+/K+ transporting, beta 2 polypeptide	abnormal brainstem morphology_(brainstem); abnormal cerebellar granule layer morphology_(cerebellum granule cell layer)	ATP1B2	ATPase Na+/K+ transporting subunit beta 2	ENSG00000129244	HGNC:805
Atp1b3	ATPase, Na+/K+ transporting, beta 3 polypeptide	abnormal neural tube morphology_(neural tube)	ATP1B3	ATPase Na+/K+ transporting subunit beta 3	ENSG00000069849	HGNC:806
Atp2b2	ATPase, Ca++ transporting, plasma membrane 2	abnormal cerebellum morphology_(cerebellum); small cerebellum_(cerebellum); thin cerebellar molecular layer_(cerebellum molecular layer); abnormal cerebral cortex morphology_(cerebral cortex)	ATP2B2	ATPase plasma membrane Ca2+ transporting 2	ENSG00000157087	HGNC:815
Atp2c1	ATPase, Ca++-sequestering	exencephaly_(brain); increased neural tube apoptosis_(neural tube)	ATP2C1	ATPase secretory pathway Ca2+ transporting 1	ENSG00000017260	HGNC:13211
Atp6ap1	ATPase, H+ transporting, lysosomal accessory protein 1	abnormal brain morphology_(brain); enlarged brain ventricles_(brain ventricle); neuron degeneration_(NA)	ATP6AP1	ATPase H+ transporting accessory protein 1	ENSG00000071553	HGNC:868
Atp6v1b2	ATPase, H+ transporting, lysosomal V1 subunit B2	abnormal hippocampus CA1 region morphology_(hippocampus CA1)	ATP6V1B2	ATPase H+ transporting V1 subunit B2	ENSG00000147416	HGNC:854
Atp7a	ATPase, Cu++ transporting, alpha polypeptide	increased brain copper level_(brain); decreased brain copper level_(brain); increased brain apoptosis_(brain); decreased brainstem copper level_(brainstem); abnormal cerebellar granule layer morphology_(cerebellum granule cell layer); abnormal cerebral cortex morphology_(cerebral cortex); abnormal Ammon gyrus morphology_(hippocampus); motor neuron degeneration_(NA); increased neuron apoptosis_(NA)	ATP7A	ATPase copper transporting alpha	ENSG00000165240	HGNC:869
Atp7b	ATPase, Cu++ transporting, beta polypeptide	abnormal brain morphology_(brain); increased brain copper level_(brain); neuron degeneration_(NA)	ATP7B	ATPase copper transporting beta	ENSG00000123191	HGNC:870
Atp8a2	ATPase, aminophospholipid transporter-like, class I, type 8A, member 2	brain vacuoles_(brain); abnormal spinal cord white matter morphology_(spinal cord white matter); motor neuron degeneration_(NA)	ATP8A2	ATPase phospholipid transporting 8A2	ENSG00000132932	HGNC:13533
Atr	ataxia telangiectasia and Rad3 related	decreased brain size_(brain); abnormal brain morphology_(brain); decreased brain weight_(brain); abnormal cerebellar granule layer morphology_(cerebellum granule cell layer); abnormal rhombic lip morphology_(cerebellum primordium); abnormal cerebral cortex morphology_(cerebral cortex); abnormal stratification in cerebral cortex_(cerebral cortex); abnormal corpus callosum morphology_(corpus callos…	ATR	ATR serine/threonine kinase	ENSG00000175054	HGNC:882
Atrn	attractin	abnormal brain morphology_(brain); brain vacuoles_(brain); abnormal brain white matter morphology_(brain white matter); abnormal cerebellum morphology_(cerebellum); abnormal cerebral cortex morphology_(cerebral cortex); abnormal medulla oblongata morphology_(medulla oblongata); abnormal spinal cord white matter morphology_(spinal cord white matter); abnormal thalamus morphology_(thalamus); abnorm…	ATRN	attractin	ENSG00000088812	HGNC:885
Atrx	ATRX, chromatin remodeler	loss of cortex neurons_(cerebral cortex); absent dentate gyrus_(dentate gyrus); loss of hippocampal neurons_(hippocampus); decreased hippocampus pyramidal cell number_(hippocampus)	ATRX	ATRX chromatin remodeler	ENSG00000085224	HGNC:886
Atxn1	ataxin 1	decreased brain weight_(brain); dilated brain ventricles_(brain ventricle); neuronal intranuclear inclusions_(NA)	ATXN1	ataxin 1	ENSG00000124788	HGNC:10548
Atxn3	ataxin 3	neuronal intranuclear inclusions_(NA); neuronal cytoplasmic inclusions_(NA)	ATXN3	ataxin 3	ENSG00000066427	HGNC:7106
Atxn7	ataxin 7	decreased brain size_(brain); abnormal cerebellum morphology_(cerebellum); abnormal cerebellum vermis morphology_(cerebellum vermis)	ATXN7	ataxin 7	ENSG00000285258	HGNC:10560
Atxn7	ataxin 7	decreased brain size_(brain); abnormal cerebellum morphology_(cerebellum); abnormal cerebellum vermis morphology_(cerebellum vermis)	ATXN7	ataxin 7	ENSG00000163635	HGNC:10560
Auts2	autism susceptibility candidate 2	abnormal neuronal migration_(NA)	AUTS2	activator of transcription and developmental regulator AUTS2	ENSG00000158321	HGNC:14262
Avil	advillin	impaired central nervous system regeneration_(central nervous system)	AVIL	advillin	ENSG00000135407	HGNC:14188
Avp	arginine vasopressin	abnormal hypothalamus morphology_(hypothalamus); abnormal hypothalamus physiology_(hypothalamus)	AVP	arginine vasopressin	ENSG00000101200	HGNC:894
Axin1	axin 1	forebrain hypoplasia_(forebrain); absent forebrain_(forebrain); abnormal cephalic neural fold morphology_(future brain neural fold); kinked neural tube_(neural tube)	AXIN1	axin 1	ENSG00000103126	HGNC:903
Axin2	axin 2	exencephaly_(brain); abnormal neural plate morphology_(neural plate)	AXIN2	axin 2	ENSG00000168646	HGNC:904
B3gnt2	UDP-GlcNAc:betaGal beta-1,3-N-acetylglucosaminyltransferase 2	increased neuron apoptosis_(NA)	B3GNT2	UDP-GlcNAc:betaGal beta-1,3-N-acetylglucosaminyltransferase 2	ENSG00000170340	HGNC:15629
B4galnt1	beta-1,4-N-acetyl-galactosaminyl transferase 1	abnormal nervous system physiology_(nervous system)	B4GALNT1	beta-1,4-N-acetyl-galactosaminyltransferase 1	ENSG00000135454	HGNC:4117
B4galt2	UDP-Gal:betaGlcNAc beta 1,4- galactosyltransferase, polypeptide 2	decreased brain weight_(brain); thin cerebral cortex_(cerebral cortex)	B4GALT2	beta-1,4-galactosyltransferase 2	ENSG00000117411	HGNC:925
B4gat1	beta-1,4-glucuronyltransferase 1	abnormal spinal cord ventral commissure morphology_(spinal cord ventral commissure); abnormal neuronal migration_(NA); ectopic neuron_(NA)	B4GAT1	beta-1,4-glucuronyltransferase 1	ENSG00000174684	HGNC:15685
B9d1	B9 protein domain 1	exencephaly_(brain)	B9D1	B9 domain containing 1	ENSG00000108641	HGNC:24123
B9d2	B9 protein domain 2	abnormal brain morphology_(brain); abnormal brain vasculature morphology_(brain); enlarged brain ventricles_(brain ventricle); abnormal brain internal capsule morphology_(cerebral internal capsule); abnormal forebrain morphology_(forebrain); abnormal hindbrain morphology_(hindbrain); abnormal olfactory bulb morphology_(main olfactory bulb); absent oculomotor nerve_(oculomotor nerve); thin oculomo…	B9D2	B9 domain containing 2	ENSG00000123810	HGNC:28636
Bace1	beta-site APP cleaving enzyme 1	abnormal nervous system physiology_(nervous system)	BACE1	beta-secretase 1	ENSG00000186318	HGNC:933
Bag6	BCL2-associated athanogene 6	exencephaly_(brain); abnormal midbrain morphology_(midbrain); decreased susceptibility to neuronal excitotoxicity_(NA)	BAG6	BAG cochaperone 6	ENSG00000204463	HGNC:13919
Baiap2	brain-specific angiogenesis inhibitor 1-associated protein 2	abnormal CNS synaptic transmission_(central nervous system)	BAIAP2	BAR/IMD domain containing adaptor protein 2	ENSG00000175866	HGNC:947
Basp1	brain abundant, membrane attached signal protein 1	enlarged brain ventricles_(brain ventricle); abnormal cerebral cortex morphology_(cerebral cortex); abnormal neuron morphology_(NA)	BASP1	brain abundant membrane attached signal protein 1	ENSG00000176788	HGNC:957
Bax	BCL2-associated X protein	abnormal sympathetic neuron morphology_(NA); decreased neuron apoptosis_(NA); abnormal proprioceptive neuron morphology_(NA); increased motor neuron number_(NA); increased sensory neuron number_(NA)	BAX	BCL2 associated X, apoptosis regulator	ENSG00000087088	HGNC:959
Bbc3	BCL2 binding component 3	abnormal nervous system physiology_(nervous system); abnormal neuron physiology_(NA)	BBC3	BCL2 binding component 3	ENSG00000105327	HGNC:17868
Bbip1	BBSome interacting protein 1	abnormal hypothalamus morphology_(hypothalamus)	BBIP1	BBSome interacting protein 1	ENSG00000214413	HGNC:28093
Bbox1	butyrobetaine (gamma), 2-oxoglutarate dioxygenase 1 (gamma-butyrobetaine hydroxylase)	abnormal forebrain morphology_(forebrain); abnormal hindbrain morphology_(hindbrain); abnormal midbrain morphology_(midbrain)	BBOX1	gamma-butyrobetaine hydroxylase 1	ENSG00000129151	HGNC:964
Bbs1	Bardet-Biedl syndrome 1 (human)	dilated brain ventricles_(brain ventricle); thin cerebral cortex_(cerebral cortex); increased neuron apoptosis_(NA); abnormal neuronal precursor proliferation_(NA); abnormal olfactory sensory neuron morphology_(NA); decreased neuronal precursor proliferation_(NA)	BBS1	Bardet-Biedl syndrome 1	ENSG00000174483	HGNC:966
Bbs2	Bardet-Biedl syndrome 2 (human)	abnormal basal ganglion morphology_(basal ganglia); thin cerebral cortex_(cerebral cortex)	BBS2	Bardet-Biedl syndrome 2	ENSG00000125124	HGNC:967
Bbs4	Bardet-Biedl syndrome 4 (human)	abnormal basal ganglion morphology_(basal ganglia); thin cerebral cortex_(cerebral cortex); abnormal neural tube morphology_(neural tube); abnormal olfactory sensory neuron morphology_(NA)	BBS4	Bardet-Biedl syndrome 4	ENSG00000140463	HGNC:969
Bbs7	Bardet-Biedl syndrome 7 (human)	abnormal brain ependyma motile cilium morphology_(brain); decreased brain ependyma motile cilium length_(brain); decreased brain ependyma motile cilium number_(brain); thin cerebral cortex_(cerebral cortex)	BBS7	Bardet-Biedl syndrome 7	ENSG00000138686	HGNC:18758
Bckdk	branched chain ketoacid dehydrogenase kinase	decreased brain weight_(brain)	BCKDK	branched chain keto acid dehydrogenase kinase	ENSG00000103507	HGNC:16902
Bcl10	B cell leukemia/lymphoma 10	exencephaly_(brain); increased hindbrain apoptosis_(hindbrain)	BCL10	BCL10 immune signaling adaptor	ENSG00000142867	HGNC:989
Bcl11a	B cell CLL/lymphoma 11A (zinc finger protein)	abnormal spinal cord dorsal horn morphology_(spinal cord dorsal horn); abnormal sensory neuron innervation pattern_(NA); abnormal neuron differentiation_(NA)	BCL11A	BAF chromatin remodeling complex subunit BCL11A	ENSG00000119866	HGNC:13221
Bcl2	B cell leukemia/lymphoma 2	motor neuron degeneration_(NA); decreased sensory neuron number_(NA); abnormal sympathetic neuron morphology_(NA)	BCL2	BCL2 apoptosis regulator	ENSG00000171791	HGNC:990
Bcl2l1	BCL2-like 1	decreased brain weight_(brain); increased neuron apoptosis_(NA)	BCL2L1	BCL2 like 1	ENSG00000171552	HGNC:992
Bcl2l11	BCL2-like 11 (apoptosis facilitator)	abnormal sympathetic neuron morphology_(NA)	BCL2L11	BCL2 like 11	ENSG00000153094	HGNC:994
Bdnf	brain derived neurotrophic factor	decreased brain size_(brain); decreased brain weight_(brain); abnormal brain interneuron morphology_(brain); abnormal CNS synaptic transmission_(central nervous system); abnormal cerebellum external granule cell layer morphology_(cerebellum external granule cell layer); abnormal cerebral cortex morphology_(cerebral cortex); thin cerebral cortex_(cerebral cortex); abnormal dentate gyrus morphology…	BDNF	brain derived neurotrophic factor	ENSG00000176697	HGNC:1033
Bhlha9	basic helix-loop-helix family, member a9	abnormal brain morphology_(brain)	BHLHA9	basic helix-loop-helix family member a9	ENSG00000205899	HGNC:35126
Bhlhe22	basic helix-loop-helix family, member e22	decreased brain size_(brain); abnormal cerebral cortex morphology_(cerebral cortex); absent corpus callosum_(corpus callosum); abnormal nervous system physiology_(nervous system); abnormal motor neuron morphology_(NA)	BHLHE22	basic helix-loop-helix family member e22	ENSG00000180828	HGNC:11963
Bicd2	BICD cargo adaptor 2	abnormal brain ependyma morphology_(brain ependyma); small cerebellum_(cerebellum); absent cerebellar granule layer_(cerebellum granule cell layer); abnormal cerebellar layer morphology_(cerebellum layer); abnormal cerebellar molecular layer_(cerebellum molecular layer); abnormal cerebellar Purkinje cell layer_(cerebellum Purkinje cell layer); abnormal cerebellum white matter morphology_(cerebell…	BICD2	BICD cargo adaptor 2	ENSG00000185963	HGNC:17208
Bloc1s2	biogenesis of lysosomal organelles complex-1, subunit 2	decreased brain size_(brain); abnormal cerebral cortex morphology_(cerebral cortex); abnormal stratification in cerebral cortex_(cerebral cortex); loss of cortex neurons_(cerebral cortex); thin cerebral cortex_(cerebral cortex); abnormal cortical intermediate zone morphology_(cerebral cortex intermediate zone); impaired neuron differentiation_(NA); increased neuronal precursor proliferation_(NA)	BLOC1S2	biogenesis of lysosomal organelles complex 1 subunit 2	ENSG00000196072	HGNC:20984
Bmi1	Bmi1 polycomb ring finger oncogene	cerebellum hypoplasia_(cerebellum); abnormal cerebellar layer morphology_(cerebellum layer); thin cerebellar molecular layer_(cerebellum molecular layer); abnormal corpus callosum morphology_(corpus callosum); hippocampal neuron degeneration_(NA)	BMI1	BMI1 proto-oncogene, polycomb ring finger	ENSG00000168283	HGNC:1066
Bmp2	bone morphogenetic protein 2	exencephaly_(brain); abnormal neural tube morphology_(neural tube)	BMP2	bone morphogenetic protein 2	ENSG00000125845	HGNC:1069
Bmp4	bone morphogenetic protein 4	abnormal sensory neuron innervation pattern_(NA)	BMP4	bone morphogenetic protein 4	ENSG00000125378	HGNC:1071
Bmp7	bone morphogenetic protein 7	exencephaly_(brain)	BMP7	bone morphogenetic protein 7	ENSG00000101144	HGNC:1074
Bmper	BMP-binding endothelial regulator	exencephaly_(brain)	BMPER	BMP binding endothelial regulator	ENSG00000164619	HGNC:24154
Bmpr1a	bone morphogenetic protein receptor, type 1A	abnormal neural tube morphology_(neural tube)	BMPR1A	bone morphogenetic protein receptor type 1A	ENSG00000107779	HGNC:1076
Braf	Braf transforming gene	decreased brain weight_(brain); abnormal cerebellum morphology_(cerebellum); cerebellum hypoplasia_(cerebellum); abnormal cerebellar molecular layer_(cerebellum molecular layer); abnormal cerebellum vermis lobule morphology_(cerebellum vermis lobule); abnormal cerebellum vermis lobule I morphology_(cerebellum vermis lobule I); abnormal cerebellum vermis lobule II morphology_(cerebellum vermis lob…	BRAF	B-Raf proto-oncogene, serine/threonine kinase	ENSG00000157764	HGNC:1097
Brca1	breast cancer 1, early onset	exencephaly_(brain); abnormal nervous system morphology_(nervous system)	BRCA1	BRCA1 DNA repair associated	ENSG00000012048	HGNC:1100
Brd2	bromodomain containing 2	exencephaly_(brain); enlarged brain ventricles_(brain ventricle); abnormal forebrain morphology_(forebrain); abnormal neural tube morphology_(neural tube); abnormal pineal gland morphology_(pineal gland)	BRD2	bromodomain containing 2	ENSG00000204256	HGNC:1103
Brinp1	bone morphogenic protein/retinoic acid inducible neural specific 1	abnormal brain interneuron morphology_(brain); abnormal dentate gyrus subgranular zone morphology_(dentate gyrus subgranular zone); abnormal hippocampus CA1 region morphology_(hippocampus CA1); abnormal neocortex morphology_(neocortex); increased neuronal precursor cell number_(NA); impaired neuron differentiation_(NA)	BRINP1	BMP/retinoic acid inducible neural specific 1	ENSG00000078725	HGNC:2687
Brpf1	bromodomain and PHD finger containing, 1	abnormal corpus callosum morphology_(corpus callosum); decreased corpus callosum size_(corpus callosum); abnormal dentate gyrus morphology_(dentate gyrus); decreased dentate gyrus size_(dentate gyrus); abnormal hippocampal mossy fiber morphology_(dentate gyrus granule cell layer); abnormal hippocampus neuron morphology_(hippocampus); abnormal hippocampus CA1 region morphology_(hippocampus CA1); a…	BRPF1	bromodomain and PHD finger containing 1	ENSG00000156983	HGNC:14255
Brsk2	BR serine/threonine kinase 2	abnormal sensory neuron innervation pattern_(NA); abnormal proprioceptive neuron morphology_(NA)	BRSK2	BR serine/threonine kinase 2	ENSG00000174672	HGNC:11405
Bsn	bassoon	abnormal CNS synaptic transmission_(central nervous system)	BSN	bassoon presynaptic cytomatrix protein	ENSG00000164061	HGNC:1117
Btg1	BTG anti-proliferation factor 1	abnormal dentate gyrus morphology_(dentate gyrus); increased neuron apoptosis_(NA); decreased neuronal precursor proliferation_(NA)	BTG1	BTG anti-proliferation factor 1	ENSG00000133639	HGNC:1130
C1qa	complement component 1, q subcomponent, alpha polypeptide	abnormal hippocampus pyramidal cell morphology_(hippocampus)	C1QA	complement C1q A chain	ENSG00000173372	HGNC:1241
C1ql1	complement component 1, q subcomponent-like 1	abnormal neuron morphology_(NA)	C1QL1	complement C1q like 1	ENSG00000131094	HGNC:24182
C1qtnf9	C1q and tumor necrosis factor related protein 9	abnormal hypothalamus physiology_(hypothalamus)	C1QTNF9	C1q and TNF related 9	ENSG00000240654	HGNC:28732
C2cd3	C2 calcium-dependent domain containing 3	exencephaly_(brain)	C2CD3	C2 domain containing 3 centriole elongation regulator	ENSG00000168014	HGNC:24564
C3	complement component 3	abnormal hippocampus CA3 region morphology_(hippocampus CA3); increased neuron number_(NA)	C3	complement C3	ENSG00000125730	HGNC:1318
C9orf72	C9orf72, member of C9orf72-SMCR8 complex	abnormal spinal cord grey matter morphology_(spinal cord gray matter); abnormal spinal cord white matter morphology_(spinal cord white matter)	C9orf72	C9orf72-SMCR8 complex subunit	ENSG00000147894	HGNC:28337
Car8	carbonic anhydrase 8	abnormal cerebellum morphology_(cerebellum); abnormal cerebellar molecular layer_(cerebellum molecular layer); abnormal neuron physiology_(NA)	CA8	carbonic anhydrase 8	ENSG00000178538	HGNC:1382
Cables1	CDK5 and Abl enzyme substrate 1	abnormal CNS glial cell morphology_(central nervous system); absent corpus callosum_(corpus callosum); abnormal forebrain morphology_(forebrain)	CABLES1	Cdk5 and Abl enzyme substrate 1	ENSG00000134508	HGNC:25097
Cabp4	calcium binding protein 4	abnormal brain morphology_(brain); abnormal retinal neuronal layer morphology_(neural retina)	CABP4	calcium binding protein 4	ENSG00000175544	HGNC:1386
Cacna1a	calcium channel, voltage-dependent, P/Q type, alpha 1A subunit	abnormal brain morphology_(brain); abnormal brain interneuron morphology_(brain); abnormal brainstem morphology_(brainstem); abnormal CNS synaptic transmission_(central nervous system); abnormal cerebellum morphology_(cerebellum); cerebellum hypoplasia_(cerebellum); small cerebellum_(cerebellum); cerebellum atrophy_(cerebellum); abnormal cerebellum external granule cell layer morphology_(cerebell…	CACNA1A	calcium voltage-gated channel subunit alpha1 A	ENSG00000141837	HGNC:1388
Cacna1b	calcium channel, voltage-dependent, N type, alpha 1B subunit	abnormal hypothalamus secretion_(hypothalamus); abnormal sympathetic nervous system physiology_(sympathetic nervous system)	CACNA1B	calcium voltage-gated channel subunit alpha1 B	ENSG00000148408	HGNC:1389
Cacna1c	calcium channel, voltage-dependent, L type, alpha 1C subunit	abnormal brain morphology_(brain); abnormal CNS synaptic transmission_(central nervous system); abnormal nervous system physiology_(nervous system); abnormal neuron physiology_(NA)	CACNA1C	calcium voltage-gated channel subunit alpha1 C	ENSG00000151067	HGNC:1390
Cacna1d	calcium channel, voltage-dependent, L type, alpha 1D subunit	abnormal pons morphology_(pons); decreased neuron number_(NA)	CACNA1D	calcium voltage-gated channel subunit alpha1 D	ENSG00000157388	HGNC:1391
Cacna1f	calcium channel, voltage-dependent, alpha 1F subunit	abnormal retinal neuronal layer morphology_(neural retina); abnormal sensory neuron innervation pattern_(NA); abnormal neuron physiology_(NA)	CACNA1F	calcium voltage-gated channel subunit alpha1 F	ENSG00000102001	HGNC:1393
Cacna1g	calcium channel, voltage-dependent, T type, alpha 1G subunit	abnormal cerebellar cortex morphology_(cerebellar cortex); thin cerebellar molecular layer_(cerebellum molecular layer); neurodegeneration_(nervous system); abnormal nervous system physiology_(nervous system); abnormal neuron physiology_(NA)	CACNA1G	calcium voltage-gated channel subunit alpha1 G	ENSG00000006283	HGNC:1394
Cacna1s	calcium channel, voltage-dependent, L type, alpha 1S subunit	abnormal spinal cord ventral horn morphology_(spinal cord ventral horn)	CACNA1S	calcium voltage-gated channel subunit alpha1 S	ENSG00000081248	HGNC:1397
Cacna2d1	calcium channel, voltage-dependent, alpha2/delta subunit 1	abnormal CNS synaptic transmission_(central nervous system)	CACNA2D1	calcium voltage-gated channel auxiliary subunit alpha2delta 1	ENSG00000153956	HGNC:1399
Cacna2d2	calcium channel, voltage-dependent, alpha 2/delta subunit 2	decreased brain weight_(brain); abnormal CNS glial cell morphology_(central nervous system); abnormal CNS synaptic transmission_(central nervous system); abnormal cerebellum morphology_(cerebellum); small cerebellum_(cerebellum); cerebellum vermis hypoplasia_(cerebellum vermis); abnormal hindbrain morphology_(hindbrain); abnormal medulla oblongata morphology_(medulla oblongata); abnormal pituitar…	CACNA2D2	calcium voltage-gated channel auxiliary subunit alpha2delta 2	ENSG00000007402	HGNC:1400
Cacna2d3	calcium channel, voltage-dependent, alpha2/delta subunit 3	abnormal nervous system physiology_(nervous system)	CACNA2D3	calcium voltage-gated channel auxiliary subunit alpha2delta 3	ENSG00000157445	HGNC:15460
Cacnb3	calcium channel, voltage-dependent, beta 3 subunit	abnormal sensory neuron innervation pattern_(NA)	CACNB3	calcium voltage-gated channel auxiliary subunit beta 3	ENSG00000167535	HGNC:1403
Cacnb4	calcium channel, voltage-dependent, beta 4 subunit	abnormal CNS synaptic transmission_(central nervous system); pituitary gland hyperplasia_(pituitary gland); abnormal motor neuron morphology_(NA)	CACNB4	calcium voltage-gated channel auxiliary subunit beta 4	ENSG00000182389	HGNC:1404
Cacng2	calcium channel, voltage-dependent, gamma subunit 2	abnormal CNS synaptic transmission_(central nervous system); abnormal hippocampal mossy fiber morphology_(dentate gyrus granule cell layer); loss of hippocampal neurons_(hippocampus); abnormal thalamus morphology_(thalamus); abnormal motor neuron morphology_(NA); abnormal neuron differentiation_(NA)	CACNG2	calcium voltage-gated channel auxiliary subunit gamma 2	ENSG00000166862	HGNC:1406
Cacng8	calcium channel, voltage-dependent, gamma subunit 8	abnormal hippocampus pyramidal cell morphology_(hippocampus)	CACNG8	calcium voltage-gated channel auxiliary subunit gamma 8	ENSG00000142408	HGNC:13628
Cadm1	cell adhesion molecule 1	abnormal brain morphology_(brain); abnormal neocortex morphology_(neocortex)	CADM1	cell adhesion molecule 1	ENSG00000182985	HGNC:5951
Cadps	Ca2+-dependent secretion activator	abnormal cerebellar molecular layer_(cerebellum molecular layer); abnormal dentate gyrus morphology_(dentate gyrus); abnormal hippocampus pyramidal cell morphology_(hippocampus); abnormal neuron morphology_(NA); abnormal neuron physiology_(NA)	CADPS	calcium dependent secretion activator	ENSG00000163618	HGNC:1426
Cadps2	Ca2+-dependent activator protein for secretion 2	abnormal brain morphology_(brain); abnormal brain interneuron morphology_(brain); abnormal cerebellum morphology_(cerebellum); abnormal cerebellum external granule cell layer morphology_(cerebellum external granule cell layer); abnormal cerebellum fissure morphology_(cerebellum fissure); abnormal neuron specification_(NA)	CADPS2	calcium dependent secretion activator 2	ENSG00000081803	HGNC:16018
Calb1	calbindin 1	abnormal neuron physiology_(NA)	CALB1	calbindin 1	ENSG00000104327	HGNC:1434
Calca	calcitonin/calcitonin-related polypeptide, alpha	abnormal sympathetic nervous system physiology_(sympathetic nervous system)	CALCA	calcitonin related polypeptide alpha	ENSG00000110680	HGNC:1437
Calhm1	calcium homeostasis modulator 1	abnormal neuron physiology_(NA)	CALHM1	calcium homeostasis modulator 1	ENSG00000185933	HGNC:23494
Calr	calreticulin	exencephaly_(brain)	CALR	calreticulin	ENSG00000179218	HGNC:1455
Camk2a	calcium/calmodulin-dependent protein kinase II alpha	abnormal CNS synaptic transmission_(central nervous system); abnormal dentate gyrus morphology_(dentate gyrus); abnormal neuron morphology_(NA); abnormal neuron physiology_(NA)	CAMK2A	calcium/calmodulin dependent protein kinase II alpha	ENSG00000070808	HGNC:1460
Camsap3	calmodulin regulated spectrin-associated protein family, member 3	abnormal forebrain morphology_(forebrain)	CAMSAP3	calmodulin regulated spectrin associated protein family member 3	ENSG00000076826	HGNC:29307
Camta1	calmodulin binding transcription activator 1	cerebellum atrophy_(cerebellum); thin cerebellar granule layer_(cerebellum granule cell layer); thin cerebellar molecular layer_(cerebellum molecular layer)	CAMTA1	calmodulin binding transcription activator 1	ENSG00000171735	HGNC:18806
Canx	calnexin	abnormal cerebellar peduncle morphology_(cerebellar peduncle); abnormal brain internal capsule morphology_(cerebral internal capsule); abnormal corpus callosum morphology_(corpus callosum); abnormal nervous system morphology_(nervous system); abnormal spinal cord morphology_(spinal cord)	CANX	calnexin	ENSG00000127022	HGNC:1473
Caprin1	cell cycle associated protein 1	increased neuron apoptosis_(NA); abnormal neuron physiology_(NA)	CAPRIN1	cell cycle associated protein 1	ENSG00000135387	HGNC:6743
Cask	calcium/calmodulin-dependent serine protein kinase (MAGUK family)	increased neuron apoptosis_(NA)	CASK	calcium/calmodulin dependent serine protein kinase	ENSG00000147044	HGNC:1497
Casp12	caspase 12	decreased susceptibility to neuronal excitotoxicity_(NA)	CASP12	caspase 12 (gene/pseudogene)	ENSG00000204403	HGNC:19004
Casp2	caspase 2	abnormal sympathetic neuron morphology_(NA); abnormal neuron apoptosis_(NA)	CASP2	caspase 2	ENSG00000106144	HGNC:1503
Casp3	caspase 3	abnormal brain morphology_(brain); abnormal brainstem morphology_(brainstem); abnormal cerebellum external granule cell layer morphology_(cerebellum external granule cell layer); abnormal cerebellar granule layer morphology_(cerebellum granule cell layer); abnormal cerebellar molecular layer_(cerebellum molecular layer); abnormal forebrain morphology_(forebrain); abnormal olfactory bulb morpholog…	CASP3	caspase 3	ENSG00000164305	HGNC:1504
Casp6	caspase 6	abnormal cerebral cortex morphology_(cerebral cortex); abnormal nervous system physiology_(nervous system); decreased susceptibility to neuronal excitotoxicity_(NA)	CASP6	caspase 6	ENSG00000138794	HGNC:1507
Casp8	caspase 8	wavy neural tube_(neural tube); kinked neural tube_(neural tube)	CASP8	caspase 8	ENSG00000064012	HGNC:1509
Casp9	caspase 9	exencephaly_(brain); abnormal brain morphology_(brain); abnormal brain commissure morphology_(brain commissure); abnormal brain ventricle morphology_(brain ventricle); brain ventricle stenosis_(brain ventricle); abnormal cerebral cortex morphology_(cerebral cortex); absent corpus callosum_(corpus callosum); increased midbrain size_(midbrain); abnormal midbrain-hindbrain boundary morphology_(midbr…	CASP9	caspase 9	ENSG00000132906	HGNC:1511
Cast	calpastatin	increased susceptibility to neuronal excitotoxicity_(NA)	CAST	calpastatin	ENSG00000153113	HGNC:1515
Cav1	caveolin 1, caveolae protein	decreased brain size_(brain); decreased brain weight_(brain); abnormal brain vasculature morphology_(brain); abnormal CNS glial cell morphology_(central nervous system); abnormal brain internal capsule morphology_(cerebral internal capsule); abnormal dentate gyrus morphology_(dentate gyrus); abnormal hippocampus CA1 region morphology_(hippocampus CA1); hippocampal neuron degeneration_(NA)	CAV1	caveolin 1	ENSG00000105974	HGNC:1527
Cbln1	cerebellin 1 precursor protein	abnormal cerebellar granule layer morphology_(cerebellum granule cell layer)	CBLN1	cerebellin 1 precursor	ENSG00000102924	HGNC:1543
Cc2d1a	coiled-coil and C2 domain containing 1A	abnormal brain vasculature morphology_(brain); abnormal neuron physiology_(NA)	CC2D1A	coiled-coil and C2 domain containing 1A	ENSG00000132024	HGNC:30237
Cc2d2a	coiled-coil and C2 domain containing 2A	exencephaly_(brain); abnormal neural tube morphology_(neural tube)	CC2D2A	coiled-coil and C2 domain containing 2A	ENSG00000048342	HGNC:29253
Ccdc124	coiled-coil domain containing 124	decreased brain size_(brain)	CCDC124	coiled-coil domain containing 124	ENSG00000007080	HGNC:25171
Ccdc134	coiled-coil domain containing 134	abnormal brain morphology_(brain); abnormal brain vasculature morphology_(brain)	CCDC134	coiled-coil domain containing 134	ENSG00000100147	HGNC:26185
Ccdc141	coiled-coil domain containing 141	abnormal neuronal migration_(NA)	CCDC141	coiled-coil domain containing 141	ENSG00000163492	HGNC:26821
Ccdc151	coiled-coil domain containing 151	abnormal brain ependyma morphology_(brain ependyma); abnormal cerebellum morphology_(cerebellum); thin cerebral cortex_(cerebral cortex); increased forebrain size_(forebrain)	CCDC151	coiled-coil domain containing 151	ENSG00000198003	HGNC:28303
Ccdc160	coiled-coil domain containing 160	abnormal neural tube morphology_(neural tube); kinked neural tube_(neural tube)	CCDC160	coiled-coil domain containing 160	ENSG00000203952	HGNC:37286
Ccdc39	coiled-coil domain containing 39	abnormal brain ependyma motile cilium morphology_(brain); abnormal cortical ventricular zone morphology_(brain subventricular zone); enlarged brain ventricles_(brain ventricle); small olfactory bulb_(main olfactory bulb)	CCDC39	coiled-coil domain containing 39	ENSG00000145075	HGNC:25244
Ccdc39	coiled-coil domain containing 39	abnormal brain ependyma motile cilium morphology_(brain); abnormal cortical ventricular zone morphology_(brain subventricular zone); enlarged brain ventricles_(brain ventricle); small olfactory bulb_(main olfactory bulb)	CCDC39	coiled-coil domain containing 39	ENSG00000284862	HGNC:25244
Ccdc85c	coiled-coil domain containing 85C	abnormal cerebellum morphology_(cerebellum); cerebral aqueductal stenosis_(cerebral aqueduct); abnormal cerebral cortex morphology_(cerebral cortex); abnormal midbrain morphology_(midbrain); abnormal nervous system morphology_(nervous system); abnormal nervous system physiology_(nervous system)	CCDC85C	coiled-coil domain containing 85C	ENSG00000205476	HGNC:35459
Ccdc88a	coiled coil domain containing 88A	decreased brain size_(brain); abnormal dentate gyrus morphology_(dentate gyrus); abnormal olfactory bulb morphology_(main olfactory bulb); small olfactory bulb_(main olfactory bulb); abnormal olfactory bulb glomerular layer morphology_(main olfactory bulb glomerular layer); abnormal olfactory bulb granule cell layer morphology_(main olfactory bulb granule cell layer); abnormal olfactory bulb mitr…	CCDC88A	coiled-coil domain containing 88A	ENSG00000115355	HGNC:25523
Cckar	cholecystokinin A receptor	abnormal forebrain morphology_(forebrain); decreased neuronal precursor cell number_(NA); abnormal neuronal migration_(NA); abnormal olfactory sensory neuron morphology_(NA)	CCKAR	cholecystokinin A receptor	ENSG00000163394	HGNC:1570
Ccl2	chemokine (C-C motif) ligand 2	decreased susceptibility to neuronal excitotoxicity_(NA)	CCL2	C-C motif chemokine ligand 2	ENSG00000108691	HGNC:10618
Ccm2	cerebral cavernous malformation 2	abnormal brain vasculature morphology_(brain); abnormal cerebellum morphology_(cerebellum)	CCM2	CCM2 scaffold protein	ENSG00000136280	HGNC:21708
Ccnd2	cyclin D2	abnormal cerebellum morphology_(cerebellum); small cerebellum_(cerebellum); abnormal cerebellum external granule cell layer morphology_(cerebellum external granule cell layer); thin external granule cell layer_(cerebellum external granule cell layer); abnormal cerebellar granule layer morphology_(cerebellum granule cell layer); abnormal cerebellar molecular layer_(cerebellum molecular layer)	CCND2	cyclin D2	ENSG00000118971	HGNC:1583
Ccnf	cyclin F	forebrain hypoplasia_(forebrain); midbrain hypoplasia_(midbrain); kinked neural tube_(neural tube)	CCNF	cyclin F	ENSG00000162063	HGNC:1591
Ccno	cyclin O	enlarged brain ventricles_(brain ventricle); thin cerebral cortex_(cerebral cortex)	CCNO	cyclin O	ENSG00000152669	HGNC:18576
Ccp110	centriolar coiled coil protein 110	abnormal brain ependyma motile cilium morphology_(brain); abnormal brain ependyma morphology_(brain ependyma); abnormal brain ventricle morphology_(brain ventricle); abnormal neural tube morphology_(neural tube)	CCP110	centriolar coiled-coil protein 110	ENSG00000103540	HGNC:24342
Ccr10	chemokine (C-C motif) receptor 10	abnormal cerebellar molecular layer_(cerebellum molecular layer)	CCR10	C-C motif chemokine receptor 10	ENSG00000184451	HGNC:4474
Ccr5	chemokine (C-C motif) receptor 5	abnormal nervous system physiology_(nervous system)	CCR5	C-C motif chemokine receptor 5	ENSG00000160791	HGNC:1606
Cd247	CD247 antigen	abnormal brain morphology_(brain); abnormal CNS synaptic transmission_(central nervous system)	CD247	CD247 molecule	ENSG00000198821	HGNC:1677
Cd40lg	CD40 ligand	loss of cortex neurons_(cerebral cortex); neurodegeneration_(nervous system); abnormal nervous system physiology_(nervous system); abnormal thalamus morphology_(thalamus)	CD40LG	CD40 ligand	ENSG00000102245	HGNC:11935
Cd81	CD81 antigen	increased brain weight_(brain); abnormal CNS glial cell morphology_(central nervous system); thickened cerebral cortex_(cerebral cortex); abnormal corpus callosum morphology_(corpus callosum); abnormal hippocampus pyramidal cell morphology_(hippocampus); increased hippocampus volume_(hippocampus); abnormal hippocampus CA1 region morphology_(hippocampus CA1); abnormal neuron morphology_(NA)	CD81	CD81 molecule	ENSG00000110651	HGNC:1701
Cd86	CD86 antigen	abnormal nervous system morphology_(nervous system)	CD86	CD86 molecule	ENSG00000114013	HGNC:1705
Cdc42	cell division cycle 42	absent brain ependyma motile cilia_(brain); abnormal brain ependyma morphology_(brain ependyma); abnormal cortical ventricular zone morphology_(brain subventricular zone); abnormal brain ventricle morphology_(brain ventricle); enlarged brain ventricles_(brain ventricle); cerebral aqueductal stenosis_(cerebral aqueduct); abnormal cerebral aqueduct morphology_(cerebral aqueduct); abnormal cerebral …	CDC42	cell division cycle 42	ENSG00000070831	HGNC:1736
Cdh2	cadherin 2	abnormal cortical ventricular zone morphology_(brain subventricular zone); abnormal cerebral cortex morphology_(cerebral cortex); thickened cerebral cortex_(cerebral cortex); abnormal neocortex morphology_(neocortex); wavy neural tube_(neural tube); abnormal spinal cord morphology_(spinal cord); increased neuronal precursor cell number_(NA); abnormal neuronal migration_(NA); ectopic neuron_(NA)	CDH2	cadherin 2	ENSG00000170558	HGNC:1759
Cdh8	cadherin 8	abnormal CNS synaptic transmission_(central nervous system)	CDH8	cadherin 8	ENSG00000150394	HGNC:1767
Cdk20	cyclin-dependent kinase 20	exencephaly_(brain); abnormal neural tube morphology_(neural tube)	CDK20	cyclin dependent kinase 20	ENSG00000156345	HGNC:21420
Cdk5	cyclin-dependent kinase 5	abnormal cerebellar cortex morphology_(cerebellar cortex); abnormal cerebral cortex morphology_(cerebral cortex); abnormal stratification in cerebral cortex_(cerebral cortex); abnormal dentate gyrus morphology_(dentate gyrus); abnormal hippocampus layer morphology_(hippocampus layer); abnormal spinal cord ventral horn morphology_(spinal cord ventral horn); abnormal motor neuron morphology_(NA)	CDK5	cyclin dependent kinase 5	ENSG00000164885	HGNC:1774
Cdk5r1	cyclin-dependent kinase 5, regulatory subunit 1 (p35)	abnormal cerebellum morphology_(cerebellum); abnormal cerebellar molecular layer_(cerebellum molecular layer); delaminated Purkinje cell layer_(cerebellum Purkinje cell layer); abnormal cerebral cortex morphology_(cerebral cortex); abnormal stratification in cerebral cortex_(cerebral cortex); abnormal cerebral cortex pyramidal cell morphology_(cerebral cortex); decreased corpus callosum size_(cor…	CDK5R1	cyclin dependent kinase 5 regulatory subunit 1	ENSG00000176749	HGNC:1775
Cdk5rap2	CDK5 regulatory subunit associated protein 2	decreased brain size_(brain); enlarged brain ventricles_(brain ventricle); abnormal cerebral cortex morphology_(cerebral cortex); loss of cortex neurons_(cerebral cortex); thin cerebral cortex_(cerebral cortex); small olfactory bulb_(main olfactory bulb); increased neuron apoptosis_(NA); abnormal neuron proliferation_(NA)	CDK5RAP2	CDK5 regulatory subunit associated protein 2	ENSG00000136861	HGNC:18672
Cdkl5	cyclin-dependent kinase-like 5	thin cerebral cortex_(cerebral cortex); abnormal hippocampus layer morphology_(hippocampus layer); thin hippocampus molecular cell layer_(hippocampus molecular layer); thin hippocampus stratum oriens_(hippocampus stratum oriens)	CDKL5	cyclin dependent kinase like 5	ENSG00000008086	HGNC:11411
Cdkn1a	cyclin-dependent kinase inhibitor 1A (P21)	increased brain weight_(brain); abnormal neuronal precursor proliferation_(NA); increased neuronal precursor cell number_(NA); increased neuron number_(NA)	CDKN1A	cyclin dependent kinase inhibitor 1A	ENSG00000124762	HGNC:1784
Cdkn1b	cyclin-dependent kinase inhibitor 1B	increased brain weight_(brain); abnormal cerebral cortex morphology_(cerebral cortex); abnormal epithalamus morphology_(epithalamus); abnormal retinal neuronal layer morphology_(neural retina); pituitary gland hyperplasia_(pituitary gland); enlarged pituitary gland_(pituitary gland); increased pituitary gland weight_(pituitary gland); increased pituitary gland tumor incidence_(pituitary gland); a…	CDKN1B	cyclin dependent kinase inhibitor 1B	ENSG00000111276	HGNC:1785
Cdkn1c	cyclin-dependent kinase inhibitor 1C (P57)	abnormal midbrain morphology_(midbrain); increased midbrain apoptosis_(midbrain)	CDKN1C	cyclin dependent kinase inhibitor 1C	ENSG00000129757	HGNC:1786
Cdkn2a	cyclin dependent kinase inhibitor 2A	abnormal retinal neuronal layer morphology_(neural retina)	CDKN2A	cyclin dependent kinase inhibitor 2A	ENSG00000147889	HGNC:1787
Cdkn2c	cyclin dependent kinase inhibitor 2C	abnormal cerebellar molecular layer_(cerebellum molecular layer); pituitary gland hyperplasia_(pituitary gland); enlarged pituitary gland_(pituitary gland); abnormal neuronal migration_(NA); abnormal neuron differentiation_(NA)	CDKN2C	cyclin dependent kinase inhibitor 2C	ENSG00000123080	HGNC:1789
Cdnf	cerebral dopamine neurotrophic factor	abnormal enteric neuron morphology_(enteric nerve); neurodegeneration_(nervous system); increased nervous system dopamine level_(nervous system); abnormal neuron physiology_(NA)	CDNF	cerebral dopamine neurotrophic factor	ENSG00000185267	HGNC:24913
Cdon	cell adhesion molecule-related/down-regulated by oncogenes	abnormal brain ventricle morphology_(brain ventricle); abnormal cerebral cortex morphology_(cerebral cortex); thin cerebral cortex_(cerebral cortex); abnormal forebrain morphology_(forebrain); abnormal neuronal precursor proliferation_(NA)	CDON	cell adhesion associated, oncogene regulated	ENSG00000064309	HGNC:17104
Cdyl	chromodomain protein, Y chromosome-like	abnormal neuronal migration_(NA)	CDYL	chromodomain Y like	ENSG00000153046	HGNC:1811
Cecr2	CECR2, histone acetyl-lysine reader	exencephaly_(brain); abnormal forebrain morphology_(forebrain); abnormal hindbrain morphology_(hindbrain); abnormal midbrain morphology_(midbrain); abnormal neural tube morphology_(neural tube)	CECR2	CECR2 histone acetyl-lysine reader	ENSG00000099954	HGNC:1840
Cela2a	chymotrypsin-like elastase family, member 2A	abnormal parasympathetic nervous system physiology_(parasympathetic nervous system); abnormal sympathetic nervous system physiology_(sympathetic nervous system)	CELA2A	chymotrypsin like elastase 2A	ENSG00000142615	HGNC:24609
Celf2	CUGBP, Elav-like family member 2	abnormal neuron physiology_(NA)	CELF2	CUGBP Elav-like family member 2	ENSG00000048740	HGNC:2550
Celsr1	cadherin, EGF LAG seven-pass G-type receptor 1	abnormal neural plate morphology_(neural plate)	CELSR1	cadherin EGF LAG seven-pass G-type receptor 1	ENSG00000075275	HGNC:1850
Celsr3	cadherin, EGF LAG seven-pass G-type receptor 3	abnormal brain morphology_(brain); abnormal cortical marginal zone morphology_(brain marginal layer); abnormal cerebral cortex morphology_(cerebral cortex); abnormal brain internal capsule morphology_(cerebral internal capsule); absent brain internal capsule_(cerebral internal capsule); abnormal neuronal migration_(NA)	CELSR3	cadherin EGF LAG seven-pass G-type receptor 3	ENSG00000008300	HGNC:3230
Cend1	cell cycle exit and neuronal differentiation 1	abnormal cerebellum external granule cell layer morphology_(cerebellum external granule cell layer); thin cerebellar molecular layer_(cerebellum molecular layer); abnormal neuron proliferation_(NA)	CEND1	cell cycle exit and neuronal differentiation 1	ENSG00000184524	HGNC:24153
Cenpa	centromere protein A	abnormal forebrain morphology_(forebrain); abnormal neural tube morphology_(neural tube)	CENPA	centromere protein A	ENSG00000115163	HGNC:1851
Cenpj	centromere protein J	decreased brain weight_(brain); abnormal dentate gyrus morphology_(dentate gyrus); decreased neuron number_(NA)	CENPJ	centromere protein J	ENSG00000151849	HGNC:17272
Cep290	centrosomal protein 290	abnormal cerebellum morphology_(cerebellum); abnormal cerebellum vermis morphology_(cerebellum vermis)	CEP290	centrosomal protein 290	ENSG00000198707	HGNC:29021
Cep41	centrosomal protein 41	exencephaly_(brain); abnormal hindbrain morphology_(hindbrain)	CEP41	centrosomal protein 41	ENSG00000106477	HGNC:12370
Cep63	centrosomal protein 63	abnormal cortical ventricular zone morphology_(brain subventricular zone); abnormal cerebral cortex morphology_(cerebral cortex); thin cerebral cortex_(cerebral cortex); decreased forebrain size_(forebrain); increased forebrain apoptosis_(forebrain); decreased neuronal precursor cell number_(NA)	CEP63	centrosomal protein 63	ENSG00000182923	HGNC:25815
Cers1	ceramide synthase 1	decreased brain weight_(brain); small cerebellum_(cerebellum); cerebellum atrophy_(cerebellum); cerebellum vermis hypoplasia_(cerebellum vermis); increased neuron apoptosis_(NA); neuron degeneration_(NA)	CERS1	ceramide synthase 1	ENSG00000223802	HGNC:14253
Cers2	ceramide synthase 2	abnormal brain white matter morphology_(brain white matter); abnormal cerebellar granule layer morphology_(cerebellum granule cell layer); abnormal hippocampal fimbria morphology_(fimbria hippocampus)	CERS2	ceramide synthase 2	ENSG00000143418	HGNC:14076
Cert1	ceramide transporter 1	abnormal forebrain morphology_(forebrain)	CERT1	ceramide transporter 1	ENSG00000113163	HGNC:2205
Cetn2	centrin 2	abnormal brain ependyma motile cilium location or orientation_(brain); dilated brain ventricles_(brain ventricle); abnormal olfactory sensory neuron morphology_(NA)	CETN2	centrin 2	ENSG00000147400	HGNC:1867
Cfap54	cilia and flagella associated protein 54	absent brain ependyma motile cilia_(brain); abnormal brain white matter morphology_(brain white matter); abnormal cerebral cortex morphology_(cerebral cortex)	CFAP54	cilia and flagella associated protein 54	ENSG00000188596	HGNC:26456
Cfap69	cilia and flagella associated protein 69	abnormal olfactory sensory neuron physiology_(NA)	CFAP69	cilia and flagella associated protein 69	ENSG00000105792	HGNC:26107
Cfl1	cofilin 1, non-muscle	exencephaly_(brain); enlarged brain ventricles_(brain ventricle); abnormal cerebral cortex morphology_(cerebral cortex); abnormal neural plate morphology_(neural plate); wavy neural tube_(neural tube); abnormal neural tube morphology_(neural tube); premature neuronal precursor differentiation_(NA); abnormal neuronal precursor proliferation_(NA); abnormal neuron differentiation_(NA)	CFL1	cofilin 1	ENSG00000172757	HGNC:1874
Cgn	cingulin	abnormal forebrain morphology_(forebrain)	CGN	cingulin	ENSG00000143375	HGNC:17429
Chat	choline acetyltransferase	abnormal PNS synaptic transmission_(peripheral nervous system); abnormal motor neuron innervation pattern_(NA); increased motor neuron number_(NA)	CHAT	choline O-acetyltransferase	ENSG00000070748	HGNC:1912
Chchd10	coiled-coil-helix-coiled-coil-helix domain containing 10	abnormal motor neuron morphology_(NA); abnormal dopaminergic neuron morphology_(NA)	CHCHD10	coiled-coil-helix-coiled-coil-helix domain containing 10	ENSG00000250479	HGNC:15559
Chd7	chromodomain helicase DNA binding protein 7	abnormal corpus callosum morphology_(corpus callosum); absent hippocampus_(hippocampus); small olfactory bulb_(main olfactory bulb); absent olfactory bulb_(main olfactory bulb); abnormal neocortex morphology_(neocortex); abnormal olfactory lobe morphology_(olfactory lobe); abnormal sensory neuron innervation pattern_(NA); abnormal neuronal precursor proliferation_(NA); abnormal neuronal precursor…	CHD7	chromodomain helicase DNA binding protein 7	ENSG00000171316	HGNC:20626
Chd8	chromodomain helicase DNA binding protein 8	abnormal brain morphology_(brain); increased brain weight_(brain); abnormal neuron physiology_(NA)	CHD8	chromodomain helicase DNA binding protein 8	ENSG00000100888	HGNC:20153
Chl1	cell adhesion molecule L1-like	abnormal brain interneuron morphology_(brain); abnormal cerebral cortex pyramidal cell morphology_(cerebral cortex); abnormal hippocampal mossy fiber morphology_(dentate gyrus granule cell layer); abnormal olfactory sensory neuron morphology_(NA); abnormal olfactory neuron innervation pattern_(NA)	CHL1	cell adhesion molecule L1 like	ENSG00000134121	HGNC:1939
Chmp2b	charged multivesicular body protein 2B	abnormal hippocampus CA1 region morphology_(hippocampus CA1)	CHMP2B	charged multivesicular body protein 2B	ENSG00000083937	HGNC:24537
Chmp5	charged multivesicular body protein 5	abnormal neural plate morphology_(neural plate); abnormal neural tube morphology_(neural tube)	CHMP5	charged multivesicular body protein 5	ENSG00000086065	HGNC:26942
Chn1	chimerin 1	enlarged brain ventricles_(brain ventricle); abnormal cerebral cortex morphology_(cerebral cortex); abnormal spinal cord morphology_(spinal cord); abnormal spinal cord interneuron morphology_(spinal cord); decreased motor neuron number_(NA); abnormal motor neuron innervation pattern_(NA)	CHN1	chimerin 1	ENSG00000128656	HGNC:1943
Chrd	chordin	abnormal neural plate morphology_(neural plate)	CHRD	chordin	ENSG00000090539	HGNC:1949
Chrm2	cholinergic receptor, muscarinic 2, cardiac	abnormal CNS synaptic transmission_(central nervous system)	CHRM2	cholinergic receptor muscarinic 2	ENSG00000181072	HGNC:1951
Chrm4	cholinergic receptor, muscarinic 4	abnormal CNS synaptic transmission_(central nervous system); abnormal neuron physiology_(NA)	CHRM4	cholinergic receptor muscarinic 4	ENSG00000180720	HGNC:1953
Chrna1	cholinergic receptor, nicotinic, alpha polypeptide 1 (muscle)	increased motor neuron number_(NA)	CHRNA1	cholinergic receptor nicotinic alpha 1 subunit	ENSG00000138435	HGNC:1955
Chrna3	cholinergic receptor, nicotinic, alpha polypeptide 3	abnormal autonomic nervous system physiology_(autonomic nervous system)	CHRNA3	cholinergic receptor nicotinic alpha 3 subunit	ENSG00000080644	HGNC:1957
Chrna4	cholinergic receptor, nicotinic, alpha polypeptide 4	abnormal brain morphology_(brain); abnormal nervous system physiology_(nervous system); decreased dopaminergic neuron number_(NA)	CHRNA4	cholinergic receptor nicotinic alpha 4 subunit	ENSG00000101204	HGNC:1958
Chrna6	cholinergic receptor, nicotinic, alpha polypeptide 6	abnormal brain morphology_(brain)	CHRNA6	cholinergic receptor nicotinic alpha 6 subunit	ENSG00000147434	HGNC:15963
Chrna7	cholinergic receptor, nicotinic, alpha polypeptide 7	abnormal brain morphology_(brain); abnormal brain interneuron morphology_(brain); abnormal cerebral cortex morphology_(cerebral cortex); abnormal cerebral cortex pyramidal cell morphology_(cerebral cortex); increased neuron apoptosis_(NA); abnormal GABAergic neuron morphology_(NA); abnormal GABAergic neuron physiology_(NA)	CHRNA7	cholinergic receptor nicotinic alpha 7 subunit	ENSG00000175344	HGNC:1960
Chrna9	cholinergic receptor, nicotinic, alpha polypeptide 9	abnormal sensory neuron innervation pattern_(NA)	CHRNA9	cholinergic receptor nicotinic alpha 9 subunit	ENSG00000174343	HGNC:14079
Chrnb2	cholinergic receptor, nicotinic, beta polypeptide 2 (neuronal)	abnormal brain morphology_(brain)	CHRNB2	cholinergic receptor nicotinic beta 2 subunit	ENSG00000160716	HGNC:1962
Chrnd	cholinergic receptor, nicotinic, delta polypeptide	abnormal PNS synaptic transmission_(peripheral nervous system)	CHRND	cholinergic receptor nicotinic delta subunit	ENSG00000135902	HGNC:1965
Chrne	cholinergic receptor, nicotinic, epsilon polypeptide	abnormal PNS synaptic transmission_(peripheral nervous system)	CHRNE	cholinergic receptor nicotinic epsilon subunit	ENSG00000108556	HGNC:1966
Chrng	cholinergic receptor, nicotinic, gamma polypeptide	abnormal motor neuron morphology_(NA); abnormal neuron morphology_(NA); increased motor neuron number_(NA)	CHRNG	cholinergic receptor nicotinic gamma subunit	ENSG00000196811	HGNC:1967
Chst10	carbohydrate sulfotransferase 10	abnormal CNS synaptic transmission_(central nervous system)	CHST10	carbohydrate sulfotransferase 10	ENSG00000115526	HGNC:19650
Chsy1	chondroitin sulfate synthase 1	neurodegeneration_(nervous system); hippocampal neuron degeneration_(NA)	CHSY1	chondroitin sulfate synthase 1	ENSG00000131873	HGNC:17198
Chtop	chromatin target of PRMT1	abnormal forebrain morphology_(forebrain); absent olfactory bulb_(main olfactory bulb); abnormal pineal gland morphology_(pineal gland)	CHTOP	chromatin target of PRMT1	ENSG00000160679	HGNC:24511
Cic	capicua transcriptional repressor	abnormal cerebral cortex morphology_(cerebral cortex); thin cerebral cortex_(cerebral cortex); decreased dentate gyrus size_(dentate gyrus); abnormal pyramidal neuron dendrite morphology_(NA)	CIC	capicua transcriptional repressor	ENSG00000079432	HGNC:14214
Cilk1	ciliogenesis associated kinase 1	dilated brain ventricles_(brain ventricle)	CILK1	ciliogenesis associated kinase 1	ENSG00000112144	HGNC:21219
Cir1	corepressor interacting with RBPJ, 1	abnormal forebrain morphology_(forebrain)	CIR1	corepressor interacting with RBPJ, CIR1	ENSG00000138433	HGNC:24217
Cisd2	CDGSH iron sulfur domain 2	neurodegeneration_(nervous system)	CISD2	CDGSH iron sulfur domain 2	ENSG00000145354	HGNC:24212
Cit	citron	decreased brain weight_(brain); abnormal cerebellum morphology_(cerebellum); small cerebellum_(cerebellum); thin cerebellar granule layer_(cerebellum granule cell layer); abnormal cerebellar Purkinje cell layer_(cerebellum Purkinje cell layer); abnormal dentate gyrus morphology_(dentate gyrus); abnormal olfactory bulb morphology_(main olfactory bulb); small olfactory bulb_(main olfactory bulb); d…	CIT	citron rho-interacting serine/threonine kinase	ENSG00000122966	HGNC:1985
Cited2	Cbp/p300-interacting transactivator, with Glu/Asp-rich carboxy-terminal domain, 2	exencephaly_(brain); abnormal neural tube morphology_(neural tube); abnormal spinal cord central canal morphology_(spinal cord central canal)	CITED2	Cbp/p300 interacting transactivator with Glu/Asp rich carboxy-terminal domain 2	ENSG00000164442	HGNC:1987
Ckap5	cytoskeleton associated protein 5	abnormal brain morphology_(brain); abnormal hippocampus pyramidal cell morphology_(hippocampus); abnormal hippocampus pyramidal cell layer_(hippocampus pyramidal cell layer); abnormal neuron physiology_(NA)	CKAP5	cytoskeleton associated protein 5	ENSG00000175216	HGNC:28959
Ckb	creatine kinase, brain	abnormal hippocampal mossy fiber morphology_(dentate gyrus granule cell layer)	CKB	creatine kinase B	ENSG00000166165	HGNC:1991
Clcc1	chloride channel CLIC-like 1	brain vacuoles_(brain); cerebellum hypoplasia_(cerebellum); abnormal cerebellar granule layer morphology_(cerebellum granule cell layer); neurodegeneration_(nervous system)	CLCC1	chloride channel CLIC like 1	ENSG00000121940	HGNC:29675
Clcf1	cardiotrophin-like cytokine factor 1	abnormal nervous system physiology_(nervous system); decreased motor neuron number_(NA)	CLCF1	cardiotrophin like cytokine factor 1	ENSG00000175505	HGNC:17412
Clcn2	chloride channel, voltage-sensitive 2	abnormal brain morphology_(brain); brain vacuoles_(brain); abnormal brainstem morphology_(brainstem); abnormal cerebellum morphology_(cerebellum); abnormal brain internal capsule morphology_(cerebral internal capsule); abnormal corpus callosum morphology_(corpus callosum); neurodegeneration_(nervous system); abnormal spinal cord morphology_(spinal cord)	CLCN2	chloride voltage-gated channel 2	ENSG00000114859	HGNC:2020
Clcn3	chloride channel, voltage-sensitive 3	decreased brain size_(brain); abnormal brain morphology_(brain); decreased cerebral cortex pyramidal cell number_(cerebral cortex); abnormal hippocampus pyramidal cell morphology_(hippocampus); decreased hippocampus pyramidal cell number_(hippocampus); loss of GABAergic neurons_(nervous system); abnormal nervous system morphology_(nervous system); abnormal nervous system physiology_(nervous syste…	CLCN3	chloride voltage-gated channel 3	ENSG00000109572	HGNC:2021
Clcn6	chloride channel, voltage-sensitive 6	abnormal neuron morphology_(NA)	CLCN6	chloride voltage-gated channel 6	ENSG00000011021	HGNC:2024
Clcn7	chloride channel, voltage-sensitive 7	abnormal cerebral cortex morphology_(cerebral cortex); abnormal stratification in cerebral cortex_(cerebral cortex); loss of cortex neurons_(cerebral cortex); abnormal dentate gyrus morphology_(dentate gyrus); loss of hippocampal neurons_(hippocampus); abnormal hippocampus neuron morphology_(hippocampus); abnormal hippocampus pyramidal cell morphology_(hippocampus); abnormal neocortex morphology_…	CLCN7	chloride voltage-gated channel 7	ENSG00000103249	HGNC:2025
Clec1b	C-type lectin domain family 1, member b	abnormal brain vasculature morphology_(brain)	CLEC1B	C-type lectin domain family 1 member B	ENSG00000165682	HGNC:24356
Clip2	CAP-GLY domain containing linker protein 2	dilated brain ventricles_(brain ventricle); decreased corpus callosum size_(corpus callosum)	CLIP2	CAP-Gly domain containing linker protein 2	ENSG00000106665	HGNC:2586
Cln3	ceroid lipofuscinosis, neuronal 3, juvenile (Batten, Spielmeyer-Vogt disease)	abnormal basal ganglion morphology_(basal ganglia); abnormal brain morphology_(brain); abnormal brainstem morphology_(brainstem); abnormal cerebellar Purkinje cell layer_(cerebellum Purkinje cell layer); abnormal cerebral cortex morphology_(cerebral cortex); abnormal dentate gyrus morphology_(dentate gyrus); abnormal hippocampus pyramidal cell morphology_(hippocampus); abnormal nervous system mor…	CLN3	CLN3 lysosomal/endosomal transmembrane protein, battenin	ENSG00000188603	HGNC:2074
Cln5	ceroid-lipofuscinosis, neuronal 5	abnormal brain morphology_(brain); loss of GABAergic neurons_(nervous system)	CLN5	CLN5 intracellular trafficking protein	ENSG00000102805	HGNC:2076
Cln6	ceroid-lipofuscinosis, neuronal 6	abnormal nervous system morphology_(nervous system); abnormal neuron physiology_(NA)	CLN6	CLN6 transmembrane ER protein	ENSG00000128973	HGNC:2077
Cln8	CLN8 transmembrane ER and ERGIC protein	abnormal nervous system morphology_(nervous system); abnormal spinal cord ventral horn morphology_(spinal cord ventral horn); abnormal motor neuron morphology_(NA); motor neuron degeneration_(NA)	CLN8	CLN8 transmembrane ER and ERGIC protein	ENSG00000182372	HGNC:2079
Clock	circadian locomotor output cycles kaput	abnormal medium spiny neuron morphology_(NA)	CLOCK	clock circadian regulator	ENSG00000134852	HGNC:2082
Clp1	CLP1, cleavage and polyadenylation factor I subunit	decreased brain size_(brain); decreased brain weight_(brain); thin cerebral cortex_(cerebral cortex); abnormal olfactory bulb morphology_(main olfactory bulb); motor neuron degeneration_(NA); decreased motor neuron number_(NA); increased neuron apoptosis_(NA); decreased neuron number_(NA)	CLP1	cleavage factor polyribonucleotide kinase subunit 1	ENSG00000172409	HGNC:16999
Clstn1	calsyntenin 1	abnormal CNS synaptic transmission_(central nervous system)	CLSTN1	calsyntenin 1	ENSG00000171603	HGNC:17447
Clstn3	calsyntenin 3	abnormal dentate gyrus morphology_(dentate gyrus); abnormal hippocampus CA1 region morphology_(hippocampus CA1); abnormal hippocampus pyramidal cell layer_(hippocampus pyramidal cell layer); abnormal hippocampus stratum radiatum morphology_(hippocampus stratum radiatum)	CLSTN3	calsyntenin 3	ENSG00000139182	HGNC:18371
Cluap1	clusterin associated protein 1	kinked neural tube_(neural tube)	CLUAP1	clusterin associated protein 1	ENSG00000103351	HGNC:19009
Cnbp	cellular nucleic acid binding protein	decreased forebrain size_(forebrain); abnormal cephalic neural fold morphology_(future brain neural fold)	CNBP	CCHC-type zinc finger nucleic acid binding protein	ENSG00000169714	HGNC:13164
Cnga2	cyclic nucleotide gated channel alpha 2	abnormal olfactory bulb morphology_(main olfactory bulb); small olfactory bulb_(main olfactory bulb); abnormal neuron physiology_(NA); abnormal olfactory sensory neuron morphology_(NA); abnormal sensory neuron physiology_(NA)	CNGA2	cyclic nucleotide gated channel subunit alpha 2	ENSG00000183862	HGNC:2149
Cngb1	cyclic nucleotide gated channel beta 1	abnormal neuron physiology_(NA)	CNGB1	cyclic nucleotide gated channel subunit beta 1	ENSG00000070729	HGNC:2151
Cnn3	calponin 3, acidic	exencephaly_(brain)	CNN3	calponin 3	ENSG00000117519	HGNC:2157
Cnot9	CCR4-NOT transcription complex, subunit 9	abnormal brain morphology_(brain); abnormal nervous system morphology_(nervous system)	CNOT9	CCR4-NOT transcription complex subunit 9	ENSG00000144580	HGNC:10445
Cnr1	cannabinoid receptor 1 (brain)	abnormal cerebral cortex morphology_(cerebral cortex); abnormal nervous system morphology_(nervous system); abnormal nervous system physiology_(nervous system); abnormal neuron physiology_(NA); abnormal neuronal precursor proliferation_(NA); increased susceptibility to neuronal excitotoxicity_(NA)	CNR1	cannabinoid receptor 1	ENSG00000118432	HGNC:2159
Cntf	ciliary neurotrophic factor	abnormal motor neuron morphology_(NA); motor neuron degeneration_(NA); decreased motor neuron number_(NA); decreased neuronal precursor cell number_(NA); abnormal neuron proliferation_(NA)	CNTF	ciliary neurotrophic factor	ENSG00000242689	HGNC:2169
Cntfr	ciliary neurotrophic factor receptor	small trigeminal motor nucleus_(trigeminal V motor nucleus); abnormal motor neuron morphology_(NA); decreased motor neuron number_(NA)	CNTFR	ciliary neurotrophic factor receptor	ENSG00000122756	HGNC:2170
Cntn1	contactin 1	abnormal cerebellum morphology_(cerebellum); small cerebellum_(cerebellum); abnormal cerebellar granule layer morphology_(cerebellum granule cell layer); abnormal cerebellar molecular layer_(cerebellum molecular layer)	CNTN1	contactin 1	ENSG00000018236	HGNC:2171
Cntn2	contactin 2	abnormal spinal cord dorsal horn morphology_(spinal cord dorsal horn); abnormal sensory neuron innervation pattern_(NA)	CNTN2	contactin 2	ENSG00000184144	HGNC:2172
Cntn6	contactin 6	abnormal cerebral cortex pyramidal cell morphology_(cerebral cortex)	CNTN6	contactin 6	ENSG00000134115	HGNC:2176
Cntnap1	contactin associated protein-like 1	cerebellum atrophy_(cerebellum); abnormal cerebellar molecular layer_(cerebellum molecular layer)	CNTNAP1	contactin associated protein 1	ENSG00000108797	HGNC:8011
Cntnap2	contactin associated protein-like 2	abnormal brain interneuron morphology_(brain); abnormal corpus callosum morphology_(corpus callosum); abnormal neuron physiology_(NA); abnormal neuronal migration_(NA)	CNTNAP2	contactin associated protein 2	ENSG00000174469	HGNC:13830
Cntnap4	contactin associated protein-like 4	neuron degeneration_(NA)	CNTNAP4	contactin associated protein family member 4	ENSG00000152910	HGNC:18747
Col13a1	collagen, type XIII, alpha 1	abnormal motor neuron morphology_(NA)	COL13A1	collagen type XIII alpha 1 chain	ENSG00000197467	HGNC:2190
Col18a1	collagen, type XVIII, alpha 1	abnormal brain morphology_(brain); abnormal brain ependyma motile cilium morphology_(brain); enlarged brain ventricles_(brain ventricle)	COL18A1	collagen type XVIII alpha 1 chain	ENSG00000182871	HGNC:2195
Col25a1	collagen, type XXV, alpha 1	abnormal motor neuron morphology_(NA); motor neuron degeneration_(NA); decreased motor neuron number_(NA); increased neuron apoptosis_(NA)	COL25A1	collagen type XXV alpha 1 chain	ENSG00000188517	HGNC:18603
Col2a1	collagen, type II, alpha 1	abnormal forebrain morphology_(forebrain); abnormal neural tube morphology_(neural tube)	COL2A1	collagen type II alpha 1 chain	ENSG00000139219	HGNC:2200
Col4a1	collagen, type IV, alpha 1	abnormal brain morphology_(brain); abnormal brain pia mater morphology_(brain pia mater); enlarged brain ventricles_(brain ventricle); abnormal cerebral cortex morphology_(cerebral cortex); delaminated cerebral cortex_(cerebral cortex); abnormal retinal neuronal layer morphology_(neural retina)	COL4A1	collagen type IV alpha 1 chain	ENSG00000187498	HGNC:2202
Col4a2	collagen, type IV, alpha 2	abnormal brain morphology_(brain); abnormal cranial blood vasculature morphology_(brain); abnormal forebrain morphology_(forebrain); abnormal hindbrain morphology_(hindbrain); abnormal oculomotor nerve morphology_(oculomotor nerve)	COL4A2	collagen type IV alpha 2 chain	ENSG00000134871	HGNC:2203
Colgalt1	collagen beta(1-O)galactosyltransferase 1	exencephaly_(brain)	COLGALT1	collagen beta(1-O)galactosyltransferase 1	ENSG00000130309	HGNC:26182
Commd9	COMM domain containing 9	abnormal cranial blood vasculature morphology_(brain); abnormal neural tube morphology_(neural tube)	COMMD9	COMM domain containing 9	ENSG00000110442	HGNC:25014
Copb2	coatomer protein complex, subunit beta 2 (beta prime)	decreased brain weight_(brain); abnormal cerebral cortex morphology_(cerebral cortex); increased neuron apoptosis_(NA); abnormal neuron proliferation_(NA); increased neuronal precursor proliferation_(NA)	COPB2	COPI coat complex subunit beta 2	ENSG00000184432	HGNC:2232
Coq9	coenzyme Q9	brain vacuoles_(brain); increased neuron apoptosis_(NA)	COQ9	coenzyme Q9	ENSG00000088682	HGNC:25302
Coro1c	coronin, actin binding protein 1C	exencephaly_(brain); abnormal forebrain morphology_(forebrain)	CORO1C	coronin 1C	ENSG00000110880	HGNC:2254
Cox10	heme A:farnesyltransferase cytochrome c oxidase assembly factor 10	decreased brain weight_(brain); abnormal cerebral cortex morphology_(cerebral cortex); neurodegeneration_(nervous system); loss of dopaminergic neurons_(nervous system); abnormal nervous system physiology_(nervous system); hippocampal neuron degeneration_(NA); neuron degeneration_(NA); decreased dopaminergic neuron number_(NA)	COX10	cytochrome c oxidase assembly factor heme A:farnesyltransferase COX10	ENSG00000006695	HGNC:2260
Cp	ceruloplasmin	abnormal brain iron level_(brain); abnormal cerebellar granule layer morphology_(cerebellum granule cell layer); decreased motor neuron number_(NA); abnormal neuron morphology_(NA); neuron degeneration_(NA)	CP	ceruloplasmin	ENSG00000047457	HGNC:2295
Cpe	carboxypeptidase E	abnormal hypothalamus secretion_(hypothalamus)	CPE	carboxypeptidase E	ENSG00000109472	HGNC:2303
Cpeb2	cytoplasmic polyadenylation element binding protein 2	abnormal parasympathetic nervous system physiology_(parasympathetic nervous system); abnormal parasympathetic neuron morphology_(NA)	CPEB2	cytoplasmic polyadenylation element binding protein 2	ENSG00000137449	HGNC:21745
Cpeb3	cytoplasmic polyadenylation element binding protein 3	abnormal hippocampus pyramidal cell morphology_(hippocampus); abnormal neuron physiology_(NA)	CPEB3	cytoplasmic polyadenylation element binding protein 3	ENSG00000107864	HGNC:21746
Cplane1	ciliogenesis and planar polarity effector 1	decreased brain size_(brain); abnormal cerebellum morphology_(cerebellum)	CPLANE1	ciliogenesis and planar polarity effector 1	ENSG00000197603	HGNC:25801
Cplx1	complexin 1	abnormal neuron physiology_(NA)	CPLX1	complexin 1	ENSG00000168993	HGNC:2309
Cplx2	complexin 2	decreased hippocampus volume_(hippocampus)	CPLX2	complexin 2	ENSG00000145920	HGNC:2310
Cr1l	complement component (3b/4b) receptor 1-like	abnormal neural tube morphology_(neural tube)	CR1L	complement C3b/C4b receptor 1 like	ENSG00000197721	HGNC:2335
Crb2	crumbs family member 2	dilated brain ventricles_(brain ventricle); abnormal retinal neuronal layer morphology_(neural retina)	CRB2	crumbs cell polarity complex component 2	ENSG00000148204	HGNC:18688
Creb1	cAMP responsive element binding protein 1	abnormal CNS synaptic transmission_(central nervous system)	CREB1	cAMP responsive element binding protein 1	ENSG00000118260	HGNC:2345
Crebbp	CREB binding protein	exencephaly_(brain); abnormal forebrain morphology_(forebrain); abnormal nervous system morphology_(nervous system); abnormal neural tube morphology_(neural tube); abnormal spinal cord morphology_(spinal cord)	CREBBP	CREB binding protein	ENSG00000005339	HGNC:2348
Crh	corticotropin releasing hormone	decreased susceptibility to neuronal excitotoxicity_(NA)	CRH	corticotropin releasing hormone	ENSG00000147571	HGNC:2355
Crhr1	corticotropin releasing hormone receptor 1	abnormal CNS synaptic transmission_(central nervous system)	CRHR1	corticotropin releasing hormone receptor 1	ENSG00000120088	HGNC:2357
Crkl	v-crk avian sarcoma virus CT10 oncogene homolog-like	abnormal forebrain morphology_(forebrain)	CRKL	CRK like proto-oncogene, adaptor protein	ENSG00000099942	HGNC:2363
Crlf1	cytokine receptor-like factor 1	decreased motor neuron number_(NA)	CRLF1	cytokine receptor like factor 1	ENSG00000006016	HGNC:2364
Crmp1	collapsin response mediator protein 1	abnormal hippocampus pyramidal cell morphology_(hippocampus); abnormal neuronal precursor proliferation_(NA); abnormal neuronal migration_(NA)	CRMP1	collapsin response mediator protein 1	ENSG00000072832	HGNC:2365
Crppa	CDP-L-ribitol pyrophosphorylase A	abnormal spinal cord ventral commissure morphology_(spinal cord ventral commissure); ectopic neuron_(NA)	CRPPA	CDP-L-ribitol pyrophosphorylase A	ENSG00000214960	HGNC:37276
Crygn	crystallin, gamma N	abnormal pons morphology_(pons); decreased neuron number_(NA)	CRYGN	crystallin gamma N	ENSG00000127377	HGNC:20458
Csf1	colony stimulating factor 1 (macrophage)	decreased hippocampus pyramidal cell number_(hippocampus)	CSF1	colony stimulating factor 1	ENSG00000184371	HGNC:2432
Csf1r	colony stimulating factor 1 receptor	abnormal brain white matter morphology_(brain white matter); abnormal corpus callosum morphology_(corpus callosum); neurodegeneration_(nervous system); neuron degeneration_(NA)	CSF1R	colony stimulating factor 1 receptor	ENSG00000182578	HGNC:2433
Gh	growth hormone	small pituitary gland_(pituitary gland); decreased pituitary gland weight_(pituitary gland)	CSH1	chorionic somatomammotropin hormone 1	ENSG00000136488	HGNC:2440
Gh	growth hormone	small pituitary gland_(pituitary gland); decreased pituitary gland weight_(pituitary gland)	CSH2	chorionic somatomammotropin hormone 2	ENSG00000213218	HGNC:2441
Gh	growth hormone	small pituitary gland_(pituitary gland); decreased pituitary gland weight_(pituitary gland)	CSHL1	chorionic somatomammotropin hormone like 1	ENSG00000204414	HGNC:2442
Csk	c-src tyrosine kinase	abnormal cephalic neural fold morphology_(future brain neural fold); absent olfactory bulb_(main olfactory bulb); wavy neural tube_(neural tube); abnormal neural tube morphology_(neural tube)	CSK	C-terminal Src kinase	ENSG00000103653	HGNC:2444
Csnk1e	casein kinase 1, epsilon	abnormal neuron physiology_(NA)	CSNK1E	casein kinase 1 epsilon	ENSG00000213923	HGNC:2453
Csnk2a1	casein kinase 2, alpha 1 polypeptide	decreased forebrain size_(forebrain); decreased hindbrain size_(hindbrain); decreased midbrain size_(midbrain)	CSNK2A1	casein kinase 2 alpha 1	ENSG00000101266	HGNC:2457
Cspg4	chondroitin sulfate proteoglycan 4	abnormal dentate gyrus morphology_(dentate gyrus)	CSPG4	chondroitin sulfate proteoglycan 4	ENSG00000173546	HGNC:2466
Cspg5	chondroitin sulfate proteoglycan 5	abnormal CNS synaptic transmission_(central nervous system)	CSPG5	chondroitin sulfate proteoglycan 5	ENSG00000114646	HGNC:2467
Cst3	cystatin C	loss of hippocampal neurons_(hippocampus)	CST3	cystatin C	ENSG00000101439	HGNC:2475
Cstb	cystatin B	abnormal cerebellum morphology_(cerebellum); cerebellum hypoplasia_(cerebellum); abnormal nervous system physiology_(nervous system)	CSTB	cystatin B	ENSG00000160213	HGNC:2482
Ctf1	cardiotrophin 1	motor neuron degeneration_(NA)	CTF1	cardiotrophin 1	ENSG00000150281	HGNC:2499
Ctnna1	catenin (cadherin associated protein), alpha 1	abnormal brain morphology_(brain); increased brain weight_(brain); thickened cerebral cortex_(cerebral cortex); abnormal neuron differentiation_(NA)	CTNNA1	catenin alpha 1	ENSG00000044115	HGNC:2509
Ctnna2	catenin (cadherin associated protein), alpha 2	abnormal cerebellum morphology_(cerebellum); cerebellum hypoplasia_(cerebellum); small cerebellum_(cerebellum); abnormal cerebellar granule layer morphology_(cerebellum granule cell layer); abnormal cerebellum vermis morphology_(cerebellum vermis); decreased hippocampus pyramidal cell number_(hippocampus); abnormal hippocampus layer morphology_(hippocampus layer); abnormal neuron morphology_(NA)	CTNNA2	catenin alpha 2	ENSG00000066032	HGNC:2510
Ctnnb1	catenin (cadherin associated protein), beta 1	decreased brain size_(brain); abnormal brain morphology_(brain); increased brain size_(brain); absent cerebellum_(cerebellum); small cerebellum_(cerebellum); abnormal cerebral cortex morphology_(cerebral cortex); decreased corpus callosum size_(corpus callosum); absent corpus callosum_(corpus callosum); absent dentate gyrus_(dentate gyrus); forebrain hypoplasia_(forebrain); abnormal hindbrain mor…	CTNNB1	catenin beta 1	ENSG00000168036	HGNC:2514
Ctnnbip1	catenin beta interacting protein 1	exencephaly_(brain)	CTNNBIP1	catenin beta interacting protein 1	ENSG00000178585	HGNC:16913
Ctnnd1	catenin (cadherin associated protein), delta 1	abnormal hippocampus pyramidal cell morphology_(hippocampus); abnormal hippocampus CA1 region morphology_(hippocampus CA1)	CTNND1	catenin delta 1	ENSG00000198561	HGNC:2515
Ctsd	cathepsin D	hippocampal neuron degeneration_(NA); neuron degeneration_(NA)	CTSD	cathepsin D	ENSG00000117984	HGNC:2529
Ctsf	cathepsin F	decreased brain weight_(brain); abnormal motor neuron morphology_(NA)	CTSF	cathepsin F	ENSG00000174080	HGNC:2531
Cul4b	cullin 4B	decreased neuron number_(NA)	CUL4B	cullin 4B	ENSG00000158290	HGNC:2555
Cul9	cullin 9	increased pituitary gland tumor incidence_(pituitary gland)	CUL9	cullin 9	ENSG00000112659	HGNC:15982
Cux2	cut-like homeobox 2	increased brain size_(brain); abnormal cerebral cortex morphology_(cerebral cortex); thickened cerebral cortex_(cerebral cortex); abnormal neural tube ventricular layer morphology_(future brain ventricular layer); abnormal neocortex morphology_(neocortex); abnormal neural tube morphology_(neural tube); abnormal neural tube marginal layer morphology_(neural tube marginal layer); abnormal spinal co…	CUX2	cut like homeobox 2	ENSG00000111249	HGNC:19347
Cx3cl1	chemokine (C-X3-C motif) ligand 1	increased susceptibility to dopaminergic neuron neurotoxicity_(NA)	CX3CL1	C-X3-C motif chemokine ligand 1	ENSG00000006210	HGNC:10647
Cx3cr1	chemokine (C-X3-C motif) receptor 1	increased neuron apoptosis_(NA); increased susceptibility to dopaminergic neuron neurotoxicity_(NA)	CX3CR1	C-X3-C motif chemokine receptor 1	ENSG00000168329	HGNC:2558
Cxcl12	chemokine (C-X-C motif) ligand 12	abnormal cerebellum morphology_(cerebellum); thin external granule cell layer_(cerebellum external granule cell layer)	CXCL12	C-X-C motif chemokine ligand 12	ENSG00000107562	HGNC:10672
Cxcr2	chemokine (C-X-C motif) receptor 2	abnormal spinal cord morphology_(spinal cord)	CXCR2	C-X-C motif chemokine receptor 2	ENSG00000180871	HGNC:6027
Cxcr4	chemokine (C-X-C motif) receptor 4	abnormal cerebellum morphology_(cerebellum); abnormal cerebellum external granule cell layer morphology_(cerebellum external granule cell layer); thin external granule cell layer_(cerebellum external granule cell layer); abnormal cerebral cortex morphology_(cerebral cortex); abnormal dentate gyrus morphology_(dentate gyrus); abnormal nervous system physiology_(nervous system)	CXCR4	C-X-C motif chemokine receptor 4	ENSG00000121966	HGNC:2561
C330007P06Rik	RIKEN cDNA C330007P06 gene	decreased forebrain size_(forebrain); abnormal midbrain-hindbrain boundary morphology_(midbrain-hindbrain junction)	CXorf56	chromosome X open reading frame 56	ENSG00000018610	HGNC:26239
Cyba	cytochrome b-245, alpha polypeptide	abnormal nervous system physiology_(nervous system); abnormal sympathetic nervous system physiology_(sympathetic nervous system)	CYBA	cytochrome b-245 alpha chain	ENSG00000051523	HGNC:2577
Cybb	cytochrome b-245, beta polypeptide	increased brain size_(brain)	CYBB	cytochrome b-245 beta chain	ENSG00000165168	HGNC:2578
Cycs	cytochrome c, somatic	exencephaly_(brain); abnormal cerebral cortex morphology_(cerebral cortex); forebrain hypoplasia_(forebrain); abnormal hypothalamus morphology_(hypothalamus); midbrain hyperplasia_(midbrain); abnormal pituitary gland morphology_(pituitary gland); small thalamus_(thalamus)	CYCS	cytochrome c, somatic	ENSG00000172115	HGNC:19986
Cyfip1	cytoplasmic FMR1 interacting protein 1	abnormal CNS synaptic transmission_(central nervous system); kinked neural tube_(neural tube)	CYFIP1	cytoplasmic FMR1 interacting protein 1	ENSG00000273749	HGNC:13759
Cyfip2	cytoplasmic FMR1 interacting protein 2	abnormal hindbrain morphology_(hindbrain)	CYFIP2	cytoplasmic FMR1 interacting protein 2	ENSG00000055163	HGNC:13760
Cyp11b1	cytochrome P450, family 11, subfamily b, polypeptide 1	increased brain weight_(brain); pituitary gland hyperplasia_(pituitary gland)	CYP11B1	cytochrome P450 family 11 subfamily B member 1	ENSG00000160882	HGNC:2591
Cyp26a1	cytochrome P450, family 26, subfamily a, polypeptide 1	exencephaly_(brain); abnormal nervous system morphology_(nervous system); abnormal neural tube morphology_(neural tube)	CYP26A1	cytochrome P450 family 26 subfamily A member 1	ENSG00000095596	HGNC:2603
Cyp27a1	cytochrome P450, family 27, subfamily a, polypeptide 1	decreased brain weight_(brain)	CYP27A1	cytochrome P450 family 27 subfamily A member 1	ENSG00000135929	HGNC:2605
Dab1	disabled 1	abnormal brain morphology_(brain); abnormal cortical marginal zone morphology_(brain marginal layer); abnormal cerebellum morphology_(cerebellum); cerebellum hypoplasia_(cerebellum); small cerebellum_(cerebellum); abnormal cerebellar granule layer morphology_(cerebellum granule cell layer); abnormal cerebellar layer morphology_(cerebellum layer); abnormal cerebellar Purkinje cell layer_(cerebellu…	DAB1	DAB adaptor protein 1	ENSG00000173406	HGNC:2661
Dag1	dystroglycan 1	abnormal brain morphology_(brain); increased brain size_(brain); abnormal subarachnoid space morphology_(brain subarachnoid space); abnormal cerebellar cortex morphology_(cerebellar cortex); abnormal cerebral cortex morphology_(cerebral cortex); abnormal stratification in cerebral cortex_(cerebral cortex); abnormal hippocampus CA1 region morphology_(hippocampus CA1); abnormal hippocampus granule …	DAG1	dystroglycan 1	ENSG00000173402	HGNC:2666
Dagla	diacylglycerol lipase, alpha	decreased brain size_(brain); abnormal CNS synaptic transmission_(central nervous system); abnormal nervous system morphology_(nervous system); decreased neuronal precursor cell number_(NA); abnormal neuron proliferation_(NA)	DAGLA	diacylglycerol lipase alpha	ENSG00000134780	HGNC:1165
Daglb	diacylglycerol lipase, beta	abnormal nervous system morphology_(nervous system); abnormal neuron proliferation_(NA)	DAGLB	diacylglycerol lipase beta	ENSG00000164535	HGNC:28923
Dapk1	death associated protein kinase 1	decreased neuron apoptosis_(NA)	DAPK1	death associated protein kinase 1	ENSG00000196730	HGNC:2674
Dbn1	drebrin 1	abnormal brain white matter morphology_(brain white matter); abnormal brain internal capsule morphology_(cerebral internal capsule); abnormal forebrain morphology_(forebrain)	DBN1	drebrin 1	ENSG00000113758	HGNC:2695
Dbx1	developing brain homeobox 1	abnormal cerebral cortex morphology_(cerebral cortex); abnormal hypothalamus secretion_(hypothalamus); abnormal medulla oblongata morphology_(medulla oblongata); abnormal spinal cord interneuron morphology_(spinal cord); abnormal GABAergic neuron morphology_(NA)	DBX1	developing brain homeobox 1	ENSG00000109851	HGNC:33185
Dcc	deleted in colorectal carcinoma	abnormal brain morphology_(brain); absent corpus callosum_(corpus callosum); ectopic neuron_(NA)	DCC	DCC netrin 1 receptor	ENSG00000187323	HGNC:2701
Dchs1	dachsous cadherin related 1	abnormal neural tube morphology_(neural tube)	DCHS1	dachsous cadherin-related 1	ENSG00000166341	HGNC:13681
Dclk1	doublecortin-like kinase 1	abnormal corpus callosum morphology_(corpus callosum); absent corpus callosum_(corpus callosum); abnormal neuron morphology_(NA)	DCLK1	doublecortin like kinase 1	ENSG00000133083	HGNC:2700
Dctn1	dynactin 1	abnormal neural tube morphology_(neural tube); abnormal motor neuron morphology_(NA); motor neuron degeneration_(NA); decreased motor neuron number_(NA); increased susceptibility to neuronal excitotoxicity_(NA)	DCTN1	dynactin subunit 1	ENSG00000204843	HGNC:2711
Dcx	doublecortin	abnormal brain interneuron morphology_(brain); abnormal hippocampal mossy fiber morphology_(dentate gyrus granule cell layer); loss of hippocampal neurons_(hippocampus); abnormal hippocampus CA3 region morphology_(hippocampus CA3); abnormal hippocampus pyramidal cell layer_(hippocampus pyramidal cell layer)	DCX	doublecortin	ENSG00000077279	HGNC:2714
Ddb1	damage specific DNA binding protein 1	decreased brain size_(brain); small cerebellum_(cerebellum); abnormal cerebellum external granule cell layer morphology_(cerebellum external granule cell layer); abnormal cerebral aqueduct morphology_(cerebral aqueduct); abnormal cerebral cortex morphology_(cerebral cortex); thin cerebral cortex_(cerebral cortex); abnormal olfactory bulb morphology_(main olfactory bulb); abnormal nervous system p…	DDB1	damage specific DNA binding protein 1	ENSG00000167986	HGNC:2717
Ddhd2	DDHD domain containing 2	abnormal brain morphology_(brain); abnormal neuron morphology_(NA)	DDHD2	DDHD domain containing 2	ENSG00000085788	HGNC:29106
Ddit3	DNA-damage inducible transcript 3	increased brain weight_(brain); decreased neuron apoptosis_(NA)	DDIT3	DNA damage inducible transcript 3	ENSG00000175197	HGNC:2726
Ddo	D-aspartate oxidase	abnormal pituitary gland physiology_(pituitary gland)	DDO	D-aspartate oxidase	ENSG00000203797	HGNC:2727
Ddost	dolichyl-di-phosphooligosaccharide-protein glycotransferase	abnormal forebrain morphology_(forebrain)	DDOST	dolichyl-diphosphooligosaccharide--protein glycosyltransferase non-catalytic subunit	ENSG00000244038	HGNC:2728
Ddr2	discoidin domain receptor family, member 2	small pituitary gland_(pituitary gland)	DDR2	discoidin domain receptor tyrosine kinase 2	ENSG00000162733	HGNC:2731
Ddx11	DEAD/H box helicase 11	wavy neural tube_(neural tube); kinked neural tube_(neural tube)	DDX11	DEAD/H-box helicase 11	ENSG00000013573	HGNC:2736
Deaf1	DEAF1, transcription factor	exencephaly_(brain); abnormal neural tube morphology_(neural tube)	DEAF1	DEAF1 transcription factor	ENSG00000177030	HGNC:14677
Dedd	death effector domain-containing	decreased brain weight_(brain)	DEDD	death effector domain containing	ENSG00000158796	HGNC:2755
Dennd1a	DENN/MADD domain containing 1A	increased brain size_(brain); enlarged brain ventricles_(brain ventricle); increased forebrain size_(forebrain); increased hindbrain size_(hindbrain); increased midbrain size_(midbrain)	DENND1A	DENN domain containing 1A	ENSG00000119522	HGNC:29324
Depdc5	DEP domain containing 5	increased brain size_(brain); neuron hypertrophy_(NA)	DEPDC5	DEP domain containing 5, GATOR1 subcomplex subunit	ENSG00000100150	HGNC:18423
Dffa	DNA fragmentation factor, alpha subunit	abnormal dentate gyrus morphology_(dentate gyrus); decreased susceptibility to neuronal excitotoxicity_(NA)	DFFA	DNA fragmentation factor subunit alpha	ENSG00000160049	HGNC:2772
Dgcr8	DGCR8, microprocessor complex subunit	abnormal brain interneuron morphology_(brain); decreased dentate gyrus size_(dentate gyrus); abnormal neuronal precursor proliferation_(NA); abnormal neuronal migration_(NA)	DGCR8	DGCR8 microprocessor complex subunit	ENSG00000128191	HGNC:2847
Dgkb	diacylglycerol kinase, beta	abnormal hippocampus neuron morphology_(hippocampus)	DGKB	diacylglycerol kinase beta	ENSG00000136267	HGNC:2850
Dhcr7	7-dehydrocholesterol reductase	decreased brain size_(brain); decreased brain cholesterol level_(brain); dilated brain ventricles_(brain ventricle); abnormal corpus callosum morphology_(corpus callosum)	DHCR7	7-dehydrocholesterol reductase	ENSG00000172893	HGNC:2860
Dhh	desert hedgehog	abnormal nervous system morphology_(nervous system)	DHH	desert hedgehog signaling molecule	ENSG00000139549	HGNC:2865
Dhtkd1	dehydrogenase E1 and transketolase domain containing 1	abnormal nervous system morphology_(nervous system)	DHTKD1	dehydrogenase E1 and transketolase domain containing 1	ENSG00000181192	HGNC:23537
Dhx30	DEAH (Asp-Glu-Ala-His) box polypeptide 30	abnormal neural tube morphology_(neural tube)	DHX30	DExH-box helicase 30	ENSG00000132153	HGNC:16716
Dhx35	DEAH (Asp-Glu-Ala-His) box polypeptide 35	abnormal brain internal capsule morphology_(cerebral internal capsule); absent olfactory bulb_(main olfactory bulb)	DHX35	DEAH-box helicase 35	ENSG00000101452	HGNC:15861
Diaph2	diaphanous related formin 2	abnormal brain morphology_(brain)	DIAPH2	diaphanous related formin 2	ENSG00000147202	HGNC:2877
Disc1	disrupted in schizophrenia 1	decreased brain size_(brain); abnormal brain interneuron morphology_(brain); abnormal CNS synaptic transmission_(central nervous system); small cerebellum_(cerebellum); thin cerebral cortex_(cerebral cortex); decreased corpus callosum size_(corpus callosum); small thalamus_(thalamus); abnormal neuron morphology_(NA); decreased neuron number_(NA); abnormal neuron proliferation_(NA)	DISC1	DISC1 scaffold protein	ENSG00000162946	HGNC:2888
Disp1	dispatched RND transporter family member 1	abnormal forebrain morphology_(forebrain); abnormal neural plate morphology_(neural plate); abnormal neural tube morphology_(neural tube); pituitary gland hypoplasia_(pituitary gland); absent pituitary gland_(pituitary gland); abnormal spinal cord morphology_(spinal cord); abnormal neuron specification_(NA); abnormal neuron differentiation_(NA)	DISP1	dispatched RND transporter family member 1	ENSG00000154309	HGNC:19711
Dkk1	dickkopf WNT signaling pathway inhibitor 1	decreased forebrain size_(forebrain); decreased midbrain size_(midbrain)	DKK1	dickkopf WNT signaling pathway inhibitor 1	ENSG00000107984	HGNC:2891
Dlc1	deleted in liver cancer 1	abnormal neural tube morphology_(neural tube)	DLC1	DLC1 Rho GTPase activating protein	ENSG00000164741	HGNC:2897
Dlg2	discs large MAGUK scaffold protein 2	abnormal CNS synaptic transmission_(central nervous system); abnormal nervous system morphology_(nervous system)	DLG2	discs large MAGUK scaffold protein 2	ENSG00000150672	HGNC:2901
Dlg3	discs large MAGUK scaffold protein 3	abnormal brain morphology_(brain); abnormal neocortex size_(neocortex)	DLG3	discs large MAGUK scaffold protein 3	ENSG00000082458	HGNC:2902
Dlg4	discs large MAGUK scaffold protein 4	abnormal CNS synaptic transmission_(central nervous system); abnormal forebrain morphology_(forebrain); abnormal hippocampus pyramidal cell morphology_(hippocampus)	DLG4	discs large MAGUK scaffold protein 4	ENSG00000132535	HGNC:2903
Dlg5	discs large MAGUK scaffold protein 5	abnormal brain morphology_(brain); increased brain size_(brain); abnormal cerebral aqueduct morphology_(cerebral aqueduct); abnormal neuron differentiation_(NA)	DLG5	discs large MAGUK scaffold protein 5	ENSG00000151208	HGNC:2904
Dlgap2	DLG associated protein 2	abnormal neuron physiology_(NA)	DLGAP2	DLG associated protein 2	ENSG00000198010	HGNC:2906
Dlgap4	DLG associated protein 4	abnormal hippocampal pyramidal neuron dendrite morphology_(NA)	DLGAP4	DLG associated protein 4	ENSG00000080845	HGNC:24476
Dll1	delta like canonical Notch ligand 1	abnormal neural tube morphology_(neural tube); decreased neuronal precursor cell number_(NA); increased motor neuron number_(NA); increased neuron number_(NA); abnormal neuron differentiation_(NA)	DLL1	delta like canonical Notch ligand 1	ENSG00000198719	HGNC:2908
Dll3	delta like canonical Notch ligand 3	abnormal brain ependyma morphology_(brain ependyma); kinked neural tube_(neural tube)	DLL3	delta like canonical Notch ligand 3	ENSG00000090932	HGNC:2909
Dlx5	distal-less homeobox 5	exencephaly_(brain); abnormal olfactory bulb morphology_(main olfactory bulb); small olfactory bulb_(main olfactory bulb); abnormal olfactory bulb granule cell morphology_(main olfactory bulb); abnormal sensory neuron innervation pattern_(NA); abnormal GABAergic neuron morphology_(NA)	DLX5	distal-less homeobox 5	ENSG00000105880	HGNC:2918
Dlx6	distal-less homeobox 6	exencephaly_(brain)	DLX6	distal-less homeobox 6	ENSG00000006377	HGNC:2919
Dmrt3	doublesex and mab-3 related transcription factor 3	abnormal neocortex morphology_(neocortex); abnormal spinal cord interneuron morphology_(spinal cord)	DMRT3	doublesex and mab-3 related transcription factor 3	ENSG00000064218	HGNC:13909
Dmrta2	doublesex and mab-3 related transcription factor like family A2	abnormal brain commissure morphology_(brain commissure); abnormal cortical ventricular zone morphology_(brain subventricular zone); abnormal cerebral cortex morphology_(cerebral cortex); thickened cerebral cortex_(cerebral cortex); thin cerebral cortex_(cerebral cortex); absent dentate gyrus_(dentate gyrus); absent hippocampus_(hippocampus); small olfactory bulb_(main olfactory bulb); abnormal ne…	DMRTA2	DMRT like family A2	ENSG00000142700	HGNC:13908
Dmxl2	Dmx-like 2	abnormal hypothalamus morphology_(hypothalamus); abnormal hypothalamus secretion_(hypothalamus)	DMXL2	Dmx like 2	ENSG00000104093	HGNC:2938
Dnaaf2	dynein, axonemal assembly factor 2	abnormal brain ependyma motile cilium morphology_(brain); abnormal brain ependyma motile cilium location or orientation_(brain); enlarged brain ventricles_(brain ventricle); thin cerebral cortex_(cerebral cortex); increased neural tube apoptosis_(neural tube)	DNAAF2	dynein axonemal assembly factor 2	ENSG00000165506	HGNC:20188
Dnah5	dynein, axonemal, heavy chain 5	cerebellum atrophy_(cerebellum); thin cerebral cortex_(cerebral cortex)	DNAH5	dynein axonemal heavy chain 5	ENSG00000039139	HGNC:2950
Dnaic1	dynein, axonemal, intermediate chain 1	dilated brain ventricles_(brain ventricle)	DNAI1	dynein axonemal intermediate chain 1	ENSG00000122735	HGNC:2954
Dnajb12	DnaJ heat shock protein family (Hsp40) member B12	abnormal spinal cord morphology_(spinal cord)	DNAJB12	DnaJ heat shock protein family (Hsp40) member B12	ENSG00000148719	HGNC:14891
Dnajc11	DnaJ heat shock protein family (Hsp40) member C11	brain vacuoles_(brain); abnormal motor neuron morphology_(NA)	DNAJC11	DnaJ heat shock protein family (Hsp40) member C11	ENSG00000007923	HGNC:25570
Dnajc30	DnaJ heat shock protein family (Hsp40) member C30	decreased brain size_(brain); decreased brain weight_(brain); abnormal cerebral cortex pyramidal cell morphology_(cerebral cortex); decreased corpus callosum size_(corpus callosum); abnormal neuron physiology_(NA); abnormal pyramidal neuron dendrite morphology_(NA)	DNAJC30	DnaJ heat shock protein family (Hsp40) member C30	ENSG00000176410	HGNC:16410
Dnajc5	DnaJ heat shock protein family (Hsp40) member C5	abnormal PNS synaptic transmission_(peripheral nervous system)	DNAJC5	DnaJ heat shock protein family (Hsp40) member C5	ENSG00000101152	HGNC:16235
Dner	delta/notch-like EGF repeat containing	abnormal CNS glial cell morphology_(central nervous system); abnormal cerebellum external granule cell layer morphology_(cerebellum external granule cell layer)	DNER	delta/notch like EGF repeat containing	ENSG00000187957	HGNC:24456
Dnm1	dynamin 1	abnormal CNS synaptic transmission_(central nervous system); abnormal neuron morphology_(NA)	DNM1	dynamin 1	ENSG00000106976	HGNC:2972
Dnm1l	dynamin 1-like	abnormal brain morphology_(brain); increased brain apoptosis_(brain); abnormal subarachnoid space morphology_(brain subarachnoid space); enlarged brain ventricles_(brain ventricle); abnormal brain white matter morphology_(brain white matter); abnormal brainstem morphology_(brainstem); small cerebellum_(cerebellum); abnormal cerebellar Purkinje cell layer_(cerebellum Purkinje cell layer); forebrai…	DNM1L	dynamin 1 like	ENSG00000087470	HGNC:2973
Dnmt1	DNA methyltransferase (cytosine-5) 1	abnormal neural tube morphology_(neural tube)	DNMT1	DNA methyltransferase 1	ENSG00000130816	HGNC:2976
Dnmt3a	DNA methyltransferase 3A	decreased motor neuron number_(NA)	DNMT3A	DNA methyltransferase 3 alpha	ENSG00000119772	HGNC:2978
Dnmt3l	DNA (cytosine-5-)-methyltransferase 3-like	exencephaly_(brain)	DNMT3L	DNA methyltransferase 3 like	ENSG00000142182	HGNC:2980
Doc2b	double C2, beta	abnormal CNS synaptic transmission_(central nervous system)	DOC2B	double C2 domain beta	ENSG00000272636	HGNC:2986
Dock3	dedicator of cyto-kinesis 3	small cerebellum_(cerebellum); abnormal cerebral cortex morphology_(cerebral cortex); abnormal spinal cord morphology_(spinal cord)	DOCK3	dedicator of cytokinesis 3	ENSG00000088538	HGNC:2989
Dph1	diphthamide biosynthesis 1	abnormal neural tube morphology_(neural tube)	DPH1	diphthamide biosynthesis 1	ENSG00000108963	HGNC:3003
Dph3	diphthamine biosynthesis 3	abnormal neural tube morphology_(neural tube); increased neural tube apoptosis_(neural tube); neural tube degeneration_(neural tube)	DPH3	diphthamide biosynthesis 3	ENSG00000154813	HGNC:27717
Dpysl3	dihydropyrimidinase-like 3	abnormal hippocampus pyramidal cell morphology_(hippocampus); increased hippocampus pyramidal cell number_(hippocampus); abnormal neuron differentiation_(NA)	DPYSL3	dihydropyrimidinase like 3	ENSG00000113657	HGNC:3015
Dpysl4	dihydropyrimidinase-like 4	abnormal hippocampus pyramidal cell morphology_(hippocampus); abnormal hippocampus CA1 region morphology_(hippocampus CA1); abnormal hippocampus pyramidal cell layer_(hippocampus pyramidal cell layer)	DPYSL4	dihydropyrimidinase like 4	ENSG00000151640	HGNC:3016
Dpysl5	dihydropyrimidinase-like 5	abnormal neuron physiology_(NA)	DPYSL5	dihydropyrimidinase like 5	ENSG00000157851	HGNC:20637
Draxin	dorsal inhibitory axon guidance protein	decreased corpus callosum size_(corpus callosum); absent corpus callosum_(corpus callosum); abnormal spinal cord interneuron morphology_(spinal cord)	DRAXIN	dorsal inhibitory axon guidance protein	ENSG00000162490	HGNC:25054
Drd1	dopamine receptor D1	decreased brain size_(brain); decreased brain weight_(brain); abnormal cerebral cortex morphology_(cerebral cortex); abnormal dentate gyrus morphology_(dentate gyrus); abnormal forebrain morphology_(forebrain); decreased forebrain size_(forebrain); decreased forebrain volume_(forebrain); decreased hippocampus volume_(hippocampus); loss of GABAergic neurons_(nervous system); abnormal nervous syste…	DRD1	dopamine receptor D1	ENSG00000184845	HGNC:3020
Drd2	dopamine receptor D2	abnormal CNS synaptic transmission_(central nervous system); abnormal pituitary gland morphology_(pituitary gland); pituitary gland hyperplasia_(pituitary gland); enlarged pituitary gland_(pituitary gland); abnormal pituitary gland physiology_(pituitary gland); increased pituitary gland weight_(pituitary gland); abnormal GABAergic neuron morphology_(NA); abnormal neuron physiology_(NA); abnormal …	DRD2	dopamine receptor D2	ENSG00000149295	HGNC:3023
Drd5	dopamine receptor D5	abnormal sympathetic nervous system physiology_(sympathetic nervous system)	DRD5	dopamine receptor D5	ENSG00000169676	HGNC:3026
Prrxl1	paired related homeobox protein-like 1	abnormal sensory neuron morphology_(NA); abnormal sensory neuron innervation pattern_(NA)	DRGX	dorsal root ganglia homeobox	ENSG00000165606	HGNC:21536
Dscam	DS cell adhesion molecule	abnormal brain morphology_(brain); abnormal brain commissure morphology_(brain commissure); abnormal brain ventricle morphology_(brain ventricle); enlarged brain ventricles_(brain ventricle); dilated brain ventricles_(brain ventricle); abnormal cerebral aqueduct morphology_(cerebral aqueduct); abnormal cerebral cortex morphology_(cerebral cortex); thin cerebral cortex_(cerebral cortex); abnormal …	DSCAM	DS cell adhesion molecule	ENSG00000171587	HGNC:3039
Dst	dystonin	decreased brain size_(brain); abnormal brainstem morphology_(brainstem); neurodegeneration_(nervous system); abnormal nervous system morphology_(nervous system); abnormal nervous system physiology_(nervous system); peripheral nervous system degeneration_(peripheral nervous system); abnormal spinal cord morphology_(spinal cord); abnormal trigeminal motor nucleus morphology_(trigeminal V motor nucl…	DST	dystonin	ENSG00000151914	HGNC:1090
Dusp1	dual specificity phosphatase 1	increased neuron apoptosis_(NA)	DUSP1	dual specificity phosphatase 1	ENSG00000120129	HGNC:3064
Dvl2	dishevelled segment polarity protein 2	exencephaly_(brain)	DVL2	dishevelled segment polarity protein 2	ENSG00000004975	HGNC:3086
Dync1h1	dynein cytoplasmic 1 heavy chain 1	decreased spinal cord ventral horn cell number_(spinal cord); motor neuron degeneration_(NA); decreased motor neuron number_(NA); abnormal motor neuron innervation pattern_(NA); neuronal intranuclear inclusions_(NA)	DYNC1H1	dynein cytoplasmic 1 heavy chain 1	ENSG00000197102	HGNC:2961
Dync1li1	dynein cytoplasmic 1 light intermediate chain 1	abnormal neuronal migration_(NA)	DYNC1LI1	dynein cytoplasmic 1 light intermediate chain 1	ENSG00000144635	HGNC:18745
Dync2h1	dynein cytoplasmic 2 heavy chain 1	exencephaly_(brain); abnormal brain morphology_(brain); abnormal cerebral cortex morphology_(cerebral cortex); abnormal spinal cord morphology_(spinal cord); abnormal motor neuron morphology_(NA)	DYNC2H1	dynein cytoplasmic 2 heavy chain 1	ENSG00000187240	HGNC:2962
Dync2li1	dynein cytoplasmic 2 light intermediate chain 1	decreased forebrain size_(forebrain); abnormal neural tube morphology_(neural tube)	DYNC2LI1	dynein cytoplasmic 2 light intermediate chain 1	ENSG00000138036	HGNC:24595
Dynll1	dynein light chain LC8-type 1	exencephaly_(brain)	DYNLL1	dynein light chain LC8-type 1	ENSG00000088986	HGNC:15476
Dyrk1a	dual-specificity tyrosine-(Y)-phosphorylation regulated kinase 1a	abnormal brain size_(brain); decreased brain size_(brain); decreased brain weight_(brain); increased brain weight_(brain); increased brain size_(brain); abnormal cerebral cortex pyramidal cell morphology_(cerebral cortex); abnormal dentate gyrus morphology_(dentate gyrus); decreased hindbrain size_(hindbrain); decreased hippocampus volume_(hippocampus); abnormal hippocampus molecular cell layer_(…	DYRK1A	dual specificity tyrosine phosphorylation regulated kinase 1A	ENSG00000157540	HGNC:3091
Dzip1	DAZ interacting protein 1	abnormal neural tube morphology_(neural tube)	DZIP1	DAZ interacting zinc finger protein 1	ENSG00000134874	HGNC:20908
E2f5	E2F transcription factor 5	abnormal brain morphology_(brain); abnormal brain ependyma morphology_(brain ependyma); abnormal cerebral cortex morphology_(cerebral cortex); abnormal nervous system morphology_(nervous system)	E2F5	E2F transcription factor 5	ENSG00000133740	HGNC:3119
Ebf1	early B cell factor 1	abnormal brain internal capsule morphology_(cerebral internal capsule)	EBF1	EBF transcription factor 1	ENSG00000164330	HGNC:3126
Ebf2	early B cell factor 2	abnormal cerebellum morphology_(cerebellum); small cerebellum_(cerebellum); abnormal hypothalamus morphology_(hypothalamus); abnormal hypothalamus secretion_(hypothalamus); abnormal olfactory bulb morphology_(main olfactory bulb); small olfactory bulb_(main olfactory bulb); abnormal olfactory sensory neuron morphology_(NA); decreased neuron number_(NA); impaired neuron differentiation_(NA); abnor…	EBF2	EBF transcription factor 2	ENSG00000221818	HGNC:19090
Ebf3	early B cell factor 3	small olfactory bulb_(main olfactory bulb); abnormal sensory neuron innervation pattern_(NA)	EBF3	EBF transcription factor 3	ENSG00000108001	HGNC:19087
Ece1	endothelin converting enzyme 1	absent enteric neurons_(enteric nerve)	ECE1	endothelin converting enzyme 1	ENSG00000117298	HGNC:3146
Ecel1	endothelin converting enzyme-like 1	abnormal motor neuron innervation pattern_(NA)	ECEL1	endothelin converting enzyme like 1	ENSG00000171551	HGNC:3147
Ecpas	Ecm29 proteasome adaptor and scaffold	abnormal neuron morphology_(NA); abnormal GABAergic neuron physiology_(NA)	ECPAS	Ecm29 proteasome adaptor and scaffold	ENSG00000136813	HGNC:29020
Ecrg4	ECRG4 augurin precursor	increased neuronal stem cell self-renewal_(NA)	ECRG4	ECRG4 augurin precursor	ENSG00000119147	HGNC:24642
Edaradd	EDAR (ectodysplasin-A receptor)-associated death domain	abnormal brain morphology_(brain); abnormal cerebellum morphology_(cerebellum); small cerebellum_(cerebellum); abnormal cerebellum fissure morphology_(cerebellum fissure); abnormal cerebellar layer morphology_(cerebellum layer)	EDARADD	EDAR associated death domain	ENSG00000186197	HGNC:14341
Edn1	endothelin 1	abnormal sympathetic nervous system physiology_(sympathetic nervous system)	EDN1	endothelin 1	ENSG00000078401	HGNC:3176
Edn3	endothelin 3	absent enteric neurons_(enteric nerve)	EDN3	endothelin 3	ENSG00000124205	HGNC:3178
Ednrb	endothelin receptor type B	abnormal brain morphology_(brain); abnormal enteric neuron morphology_(enteric nerve); absent enteric neurons_(enteric nerve); abnormal enteric nervous system morphology_(enteric nervous system); abnormal nervous system morphology_(nervous system)	EDNRB	endothelin receptor type B	ENSG00000136160	HGNC:3180
Eef1a2	eukaryotic translation elongation factor 1 alpha 2	abnormal spinal cord ventral horn morphology_(spinal cord ventral horn); abnormal motor neuron morphology_(NA); motor neuron degeneration_(NA)	EEF1A2	eukaryotic translation elongation factor 1 alpha 2	ENSG00000101210	HGNC:3192
Eef2k	eukaryotic elongation factor-2 kinase	abnormal neuron physiology_(NA)	EEF2K	eukaryotic elongation factor 2 kinase	ENSG00000103319	HGNC:24615
Efcab1	EF-hand calcium binding domain 1	enlarged brain ventricles_(brain ventricle)	EFCAB1	EF-hand calcium binding domain 1	ENSG00000034239	HGNC:25678
Efcab3	EF-hand calcium binding domain 3	increased brain size_(brain); enlarged cerebellum_(cerebellum)	EFCAB3	EF-hand calcium binding domain 3	ENSG00000172421	HGNC:26379
Efhc1	EF-hand domain (C-terminal) containing 1	enlarged brain ventricles_(brain ventricle)	EFHC1	EF-hand domain containing 1	ENSG00000096093	HGNC:16406
Efna2	ephrin A2	abnormal brain morphology_(brain); abnormal olfactory bulb morphology_(main olfactory bulb); abnormal sensory neuron innervation pattern_(NA); abnormal neuron differentiation_(NA)	EFNA2	ephrin A2	ENSG00000099617	HGNC:3222
Efna3	ephrin A3	abnormal hippocampus pyramidal cell morphology_(hippocampus)	EFNA3	ephrin A3	ENSG00000143590	HGNC:3223
Efna5	ephrin A5	abnormal brain size_(brain); abnormal cephalic neural fold morphology_(future brain neural fold); abnormal sensory neuron innervation pattern_(NA); abnormal neuronal migration_(NA)	EFNA5	ephrin A5	ENSG00000184349	HGNC:3225
Efnb1	ephrin B1	abnormal corpus callosum morphology_(corpus callosum); absent corpus callosum_(corpus callosum); abnormal oculomotor nerve morphology_(oculomotor nerve)	EFNB1	ephrin B1	ENSG00000090776	HGNC:3226
Efnb3	ephrin B3	abnormal motor neuron innervation pattern_(NA)	EFNB3	ephrin B3	ENSG00000108947	HGNC:3228
Efr3a	EFR3 homolog A	decreased neuron apoptosis_(NA); premature neuronal precursor differentiation_(NA)	EFR3A	EFR3 homolog A	ENSG00000132294	HGNC:28970
Egfl8	EGF-like domain 8	abnormal brain morphology_(brain)	EGFL8	EGF like domain multiple 8	ENSG00000241404	HGNC:13944
Egfr	epidermal growth factor receptor	decreased brain size_(brain); small cerebellum_(cerebellum); abnormal cerebellum external granule cell layer morphology_(cerebellum external granule cell layer); abnormal cerebral cortex morphology_(cerebral cortex); thin cerebral cortex_(cerebral cortex); abnormal olfactory bulb morphology_(main olfactory bulb); abnormal sensory neuron innervation pattern_(NA)	EGFR	epidermal growth factor receptor	ENSG00000146648	HGNC:3236
Egln3	egl-9 family hypoxia-inducible factor 3	abnormal neuron morphology_(NA); decreased neuron apoptosis_(NA); abnormal neuron physiology_(NA)	EGLN3	egl-9 family hypoxia inducible factor 3	ENSG00000129521	HGNC:14661
Egr1	early growth response 1	abnormal pituitary secretion_(pituitary gland)	EGR1	early growth response 1	ENSG00000120738	HGNC:3238
Egr2	early growth response 2	abnormal rhombomere morphology_(future hindbrain); abnormal neural tube morphology_(neural tube); abnormal spinal cord morphology_(spinal cord); abnormal motor neuron morphology_(NA); abnormal neuronal migration_(NA)	EGR2	early growth response 2	ENSG00000122877	HGNC:3239
Egr3	early growth response 3	abnormal nervous system physiology_(nervous system); abnormal somatic sensory system morphology_(somatic sensory system); decreased motor neuron number_(NA); abnormal sympathetic neuron morphology_(NA); abnormal cholinergic neuron morphology_(NA); abnormal proprioceptive neuron morphology_(NA); abnormal sympathetic neuron innervation pattern_(NA)	EGR3	early growth response 3	ENSG00000179388	HGNC:3240
Ehmt1	euchromatic histone methyltransferase 1	abnormal hippocampus pyramidal cell morphology_(hippocampus)	EHMT1	euchromatic histone lysine methyltransferase 1	ENSG00000181090	HGNC:24650
Ehmt2	euchromatic histone lysine N-methyltransferase 2	abnormal neuron physiology_(NA)	EHMT2	euchromatic histone lysine methyltransferase 2	ENSG00000204371	HGNC:14129
Ei24	etoposide induced 2.4 mRNA	brain vacuoles_(brain); abnormal brain white matter morphology_(brain white matter); abnormal cerebellum fissure morphology_(cerebellum fissure); thin cerebellar molecular layer_(cerebellum molecular layer); abnormal cerebral cortex morphology_(cerebral cortex); thin cerebral cortex_(cerebral cortex); decreased cerebral cortex pyramidal cell number_(cerebral cortex); decreased hippocampus pyramid…	EI24	EI24 autophagy associated transmembrane protein	ENSG00000149547	HGNC:13276
Eif2b4	eukaryotic translation initiation factor 2B, subunit 4 delta	abnormal cerebellum white matter morphology_(cerebellum white matter)	EIF2B4	eukaryotic translation initiation factor 2B subunit delta	ENSG00000115211	HGNC:3260
Eif2b5	eukaryotic translation initiation factor 2B, subunit 5 epsilon	brain vacuoles_(brain); abnormal brain white matter morphology_(brain white matter); abnormal cerebellum white matter morphology_(cerebellum white matter); abnormal brain internal capsule morphology_(cerebral internal capsule); abnormal forebrain morphology_(forebrain); abnormal nervous system physiology_(nervous system)	EIF2B5	eukaryotic translation initiation factor 2B subunit epsilon	ENSG00000145191	HGNC:3261
Eif4a3	eukaryotic translation initiation factor 4A3	decreased brain size_(brain); decreased forebrain size_(forebrain); abnormal neocortex morphology_(neocortex); decreased neocortex size_(neocortex); abnormal neuronal stem cell morphology_(NA)	EIF4A3	eukaryotic translation initiation factor 4A3	ENSG00000141543	HGNC:18683
Eif4e	eukaryotic translation initiation factor 4E	abnormal brain morphology_(brain); abnormal forebrain morphology_(forebrain)	EIF4E	eukaryotic translation initiation factor 4E	ENSG00000151247	HGNC:3287
Eif4e2	eukaryotic translation initiation factor 4E member 2	decreased brain size_(brain)	EIF4E2	eukaryotic translation initiation factor 4E family member 2	ENSG00000135930	HGNC:3293
Eif4ebp2	eukaryotic translation initiation factor 4E binding protein 2	abnormal CNS synaptic transmission_(central nervous system); abnormal hippocampus pyramidal cell morphology_(hippocampus); abnormal hippocampus CA1 region morphology_(hippocampus CA1)	EIF4EBP2	eukaryotic translation initiation factor 4E binding protein 2	ENSG00000148730	HGNC:3289
Eif4h	eukaryotic translation initiation factor 4H	decreased brain size_(brain); abnormal brainstem morphology_(brainstem); small cerebellum_(cerebellum); decreased corpus callosum size_(corpus callosum); decreased neuron number_(NA)	EIF4H	eukaryotic translation initiation factor 4H	ENSG00000106682	HGNC:12741
Elavl4	ELAV like RNA binding protein 4	increased neuron apoptosis_(NA); abnormal neuron differentiation_(NA)	ELAVL4	ELAV like RNA binding protein 4	ENSG00000162374	HGNC:3315
Elfn1	leucine rich repeat and fibronectin type III, extracellular 1	abnormal spinal cord morphology_(spinal cord)	ELFN1	extracellular leucine rich repeat and fibronectin type III domain containing 1	ENSG00000225968	HGNC:33154
Elfn2	leucine rich repeat and fibronectin type III, extracellular 2	abnormal CNS synaptic transmission_(central nervous system)	ELFN2	extracellular leucine rich repeat and fibronectin type III domain containing 2	ENSG00000166897	HGNC:29396
Elp1	elongator complex protein 1	abnormal autonomic nervous system physiology_(autonomic nervous system); decreased brain weight_(brain); abnormal nervous system physiology_(nervous system); abnormal sensory ganglion morphology_(sensory ganglion); decreased sensory neuron number_(NA); abnormal sensory neuron innervation pattern_(NA); increased neuron apoptosis_(NA); increased neuron number_(NA); decreased neuron number_(NA); abn…	ELP1	elongator complex protein 1	ENSG00000070061	HGNC:5959
Emg1	EMG1 N1-specific pseudouridine methyltransferase	exencephaly_(brain); wavy neural tube_(neural tube)	EMG1	EMG1 N1-specific pseudouridine methyltransferase	ENSG00000126749	HGNC:16912
Eml1	echinoderm microtubule associated protein like 1	brain atrophy_(brain); enlarged brain ventricles_(brain ventricle); thickened cerebral cortex_(cerebral cortex); abnormal cortical intermediate zone morphology_(cerebral cortex intermediate zone); increased neuron apoptosis_(NA); abnormal neuronal precursor proliferation_(NA); ectopic neuron_(NA); ectopic cortical neuron_(NA)	EML1	EMAP like 1	ENSG00000066629	HGNC:3330
Emx1	empty spiracles homeobox 1	abnormal corpus callosum morphology_(corpus callosum); absent corpus callosum_(corpus callosum)	EMX1	empty spiracles homeobox 1	ENSG00000135638	HGNC:3340
Emx2	empty spiracles homeobox 2	abnormal cerebral cortex morphology_(cerebral cortex); decreased corpus callosum size_(corpus callosum); absent dentate gyrus_(dentate gyrus); abnormal hippocampal fimbria morphology_(fimbria hippocampus); abnormal Ammon gyrus morphology_(hippocampus); small olfactory bulb_(main olfactory bulb)	EMX2	empty spiracles homeobox 2	ENSG00000170370	HGNC:3341
En1	engrailed 1	abnormal brain morphology_(brain); abnormal brain vasculature morphology_(brain); abnormal brain commissure morphology_(brain commissure); abnormal CNS synaptic transmission_(central nervous system); abnormal cerebellum morphology_(cerebellum); absent cerebellum_(cerebellum); abnormal cerebellum vermis morphology_(cerebellum vermis); abnormal hindbrain morphology_(hindbrain); decreased midbrain s…	EN1	engrailed homeobox 1	ENSG00000163064	HGNC:3342
En2	engrailed 2	abnormal cerebellum morphology_(cerebellum); small cerebellum_(cerebellum); thin external granule cell layer_(cerebellum external granule cell layer); abnormal cerebellar granule layer morphology_(cerebellum granule cell layer); abnormal cerebellum vermis morphology_(cerebellum vermis); abnormal cerebellum vermis lobule morphology_(cerebellum vermis lobule)	EN2	engrailed homeobox 2	ENSG00000164778	HGNC:3343
Enah	ENAH actin regulator	abnormal brain commissure morphology_(brain commissure); absent corpus callosum_(corpus callosum)	ENAH	ENAH actin regulator	ENSG00000154380	HGNC:18271
Eng	endoglin	abnormal perineural vascular plexus morphology_(perineural vascular plexus)	ENG	endoglin	ENSG00000106991	HGNC:3349
Eno2	enolase 2, gamma neuronal	abnormal dentate gyrus morphology_(dentate gyrus); abnormal olfactory bulb morphology_(main olfactory bulb); abnormal midbrain morphology_(midbrain); abnormal cholinergic neuron morphology_(NA); increased neuron apoptosis_(NA); abnormal olfactory sensory neuron morphology_(NA); abnormal medium spiny neuron morphology_(NA); decreased neuron number_(NA)	ENO2	enolase 2	ENSG00000111674	HGNC:3353
Enpp1	ectonucleotide pyrophosphatase/phosphodiesterase 1	abnormal spinal cord morphology_(spinal cord)	ENPP1	ectonucleotide pyrophosphatase/phosphodiesterase 1	ENSG00000197594	HGNC:3356
Enpp2	ectonucleotide pyrophosphatase/phosphodiesterase 2	wavy neural tube_(neural tube); abnormal neural tube morphology_(neural tube); kinked neural tube_(neural tube); increased neural tube apoptosis_(neural tube)	ENPP2	ectonucleotide pyrophosphatase/phosphodiesterase 2	ENSG00000136960	HGNC:3357
Entpd1	ectonucleoside triphosphate diphosphohydrolase 1	abnormal brain morphology_(brain)	ENTPD1	ectonucleoside triphosphate diphosphohydrolase 1	ENSG00000138185	HGNC:3363
Entpd3	ectonucleoside triphosphate diphosphohydrolase 3	decreased sensory neuron number_(NA)	ENTPD3	ectonucleoside triphosphate diphosphohydrolase 3	ENSG00000168032	HGNC:3365
Eomes	eomesodermin	decreased brain size_(brain); thin cerebral cortex_(cerebral cortex); abnormal dentate gyrus morphology_(dentate gyrus); abnormal olfactory bulb morphology_(main olfactory bulb); small olfactory bulb_(main olfactory bulb); abnormal neuron apoptosis_(NA); abnormal neuronal precursor proliferation_(NA)	EOMES	eomesodermin	ENSG00000163508	HGNC:3372
Ep300	E1A binding protein p300	exencephaly_(brain); kinked neural tube_(neural tube)	EP300	E1A binding protein p300	ENSG00000100393	HGNC:3373
Ep400	E1A binding protein p400	wavy neural tube_(neural tube); abnormal neural tube morphology_(neural tube)	EP400	E1A binding protein p400	ENSG00000183495	HGNC:11958
Epb41l5	erythrocyte membrane protein band 4.1 like 5	abnormal neural plate morphology_(neural plate); abnormal neural tube morphology_(neural tube)	EPB41L5	erythrocyte membrane protein band 4.1 like 5	ENSG00000115109	HGNC:19819
Epg5	ectopic P-granules autophagy protein 5 homolog (C. elegans)	decreased cerebral cortex pyramidal cell number_(cerebral cortex); decreased hippocampus pyramidal cell number_(hippocampus); abnormal hippocampus pyramidal cell layer_(hippocampus pyramidal cell layer); abnormal motor neuron morphology_(NA); decreased motor neuron number_(NA); neuronal cytoplasmic inclusions_(NA)	EPG5	ectopic P-granules autophagy protein 5 homolog	ENSG00000152223	HGNC:29331
Epha2	Eph receptor A2	abnormal neural tube morphology_(neural tube)	EPHA2	EPH receptor A2	ENSG00000142627	HGNC:3386
Epha4	Eph receptor A4	abnormal primary somatosensory cortex morphology_(primary somatosensory cortex); abnormal spinal cord morphology_(spinal cord); ectopic thalamus_(thalamus); decreased motor neuron number_(NA); abnormal motor neuron innervation pattern_(NA)	EPHA4	EPH receptor A4	ENSG00000116106	HGNC:3388
Epha5	Eph receptor A5	abnormal sensory neuron innervation pattern_(NA)	EPHA5	EPH receptor A5	ENSG00000145242	HGNC:3389
Epha7	Eph receptor A7	abnormal brain morphology_(brain)	EPHA7	EPH receptor A7	ENSG00000135333	HGNC:3390
Ephb1	Eph receptor B1	abnormal brain internal capsule morphology_(cerebral internal capsule); decreased brain internal capsule size_(cerebral internal capsule)	EPHB1	EPH receptor B1	ENSG00000154928	HGNC:3392
Ephb2	Eph receptor B2	nervous system phenotype_(nervous system); abnormal sensory neuron innervation pattern_(NA)	EPHB2	EPH receptor B2	ENSG00000133216	HGNC:3393
Epm2a	epilepsy, progressive myoclonic epilepsy, type 2 gene alpha	hippocampal neuron degeneration_(NA); increased neuron apoptosis_(NA)	EPM2A	EPM2A glucan phosphatase, laforin	ENSG00000112425	HGNC:3413
Erbb2	erb-b2 receptor tyrosine kinase 2	abnormal CNS synaptic transmission_(central nervous system); abnormal enteric neuron morphology_(enteric nerve); kinked neural tube_(neural tube); abnormal motor neuron innervation pattern_(NA); abnormal sensory neuron morphology_(NA); abnormal sensory neuron innervation pattern_(NA); decreased neuronal precursor cell number_(NA)	ERBB2	erb-b2 receptor tyrosine kinase 2	ENSG00000141736	HGNC:3430
Erbb3	erb-b2 receptor tyrosine kinase 3	abnormal brain morphology_(brain); cerebellum hypoplasia_(cerebellum); absent cerebellum vermis_(cerebellum vermis); abnormal cerebral aqueduct morphology_(cerebral aqueduct); abnormal forebrain morphology_(forebrain); abnormal hindbrain morphology_(hindbrain); abnormal midbrain morphology_(midbrain); abnormal neocortex morphology_(neocortex); abnormal nervous system morphology_(nervous system); …	ERBB3	erb-b2 receptor tyrosine kinase 3	ENSG00000065361	HGNC:3431
Erbb4	erb-b2 receptor tyrosine kinase 4	abnormal motor neuron innervation pattern_(NA); abnormal sensory neuron innervation pattern_(NA)	ERBB4	erb-b2 receptor tyrosine kinase 4	ENSG00000178568	HGNC:3432
Erc2	ELKS/RAB6-interacting/CAST family member 2	abnormal CNS synaptic transmission_(central nervous system)	ERC2	ELKS/RAB6-interacting/CAST family member 2	ENSG00000187672	HGNC:31922
Ercc6l	excision repair cross-complementing rodent repair deficiency complementation group 6 like	increased brain apoptosis_(brain)	ERCC6L	ERCC excision repair 6 like, spindle assembly checkpoint helicase	ENSG00000186871	HGNC:20794
Erf	Ets2 repressor factor	forebrain hypoplasia_(forebrain); hindbrain hypoplasia_(hindbrain); midbrain hypoplasia_(midbrain)	ERF	ETS2 repressor factor	ENSG00000105722	HGNC:3444
Esco2	establishment of sister chromatid cohesion N-acetyltransferase 2	absent hippocampus_(hippocampus); abnormal neocortex morphology_(neocortex); increased neuron apoptosis_(NA); abnormal neuronal precursor proliferation_(NA)	ESCO2	establishment of sister chromatid cohesion N-acetyltransferase 2	ENSG00000171320	HGNC:27230
Esr1	estrogen receptor 1 (alpha)	abnormal hypothalamus morphology_(hypothalamus); abnormal pituitary gland physiology_(pituitary gland)	ESR1	estrogen receptor 1	ENSG00000091831	HGNC:3467
Esr2	estrogen receptor 2 (beta)	decreased brain size_(brain); abnormal neocortex morphology_(neocortex); neuron degeneration_(NA); decreased neuron number_(NA)	ESR2	estrogen receptor 2	ENSG00000140009	HGNC:3468
Etv1	ets variant 1	abnormal somatic sensory system morphology_(somatic sensory system); decreased sensory neuron number_(NA); abnormal sensory neuron innervation pattern_(NA); abnormal proprioceptive neuron morphology_(NA)	ETV1	ETS variant transcription factor 1	ENSG00000006468	HGNC:3490
Etv4	ets variant 4	abnormal somatic sensory system morphology_(somatic sensory system); abnormal motor neuron morphology_(NA); decreased motor neuron number_(NA); abnormal motor neuron innervation pattern_(NA)	ETV4	ETS variant transcription factor 4	ENSG00000175832	HGNC:3493
Evx1	even-skipped homeobox 1	abnormal spinal cord interneuron morphology_(spinal cord)	EVX1	even-skipped homeobox 1	ENSG00000106038	HGNC:3506
Ext1	exostosin glycosyltransferase 1	abnormal brain commissure morphology_(brain commissure); absent cerebellum_(cerebellum); abnormal cerebral cortex morphology_(cerebral cortex); thin cerebral cortex_(cerebral cortex); absent corpus callosum_(corpus callosum); absent olfactory bulb_(main olfactory bulb)	EXT1	exostosin glycosyltransferase 1	ENSG00000182197	HGNC:3512
Ezh2	enhancer of zeste 2 polycomb repressive complex 2 subunit	abnormal neuron differentiation_(NA)	EZH2	enhancer of zeste 2 polycomb repressive complex 2 subunit	ENSG00000106462	HGNC:3527
F2r	coagulation factor II (thrombin) receptor	exencephaly_(brain); abnormal neuron apoptosis_(NA)	F2R	coagulation factor II thrombin receptor	ENSG00000181104	HGNC:3537
Fa2h	fatty acid 2-hydroxylase	abnormal cerebellum morphology_(cerebellum)	FA2H	fatty acid 2-hydroxylase	ENSG00000103089	HGNC:21197
Faah	fatty acid amide hydrolase	abnormal amygdala morphology_(amygdala)	FAAH	fatty acid amide hydrolase	ENSG00000117480	HGNC:3553
Fabp7	fatty acid binding protein 7, brain	abnormal dentate gyrus morphology_(dentate gyrus)	FABP7	fatty acid binding protein 7	ENSG00000164434	HGNC:3562
Faf1	Fas-associated factor 1	decreased susceptibility to dopaminergic neuron neurotoxicity_(NA)	FAF1	Fas associated factor 1	ENSG00000185104	HGNC:3578
Fas	Fas (TNF receptor superfamily member 6)	decreased neuron apoptosis_(NA)	FAS	Fas cell surface death receptor	ENSG00000026103	HGNC:11920
Fasl	Fas ligand (TNF superfamily, member 6)	decreased neuron apoptosis_(NA)	FASLG	Fas ligand	ENSG00000117560	HGNC:11936
Fasn	fatty acid synthase	abnormal hypothalamus physiology_(hypothalamus)	FASN	fatty acid synthase	ENSG00000169710	HGNC:3594
Fat1	FAT atypical cadherin 1	abnormal retinal neuronal layer morphology_(neural retina)	FAT1	FAT atypical cadherin 1	ENSG00000083857	HGNC:3595
Fat3	FAT atypical cadherin 3	abnormal retinal neuronal layer morphology_(neural retina)	FAT3	FAT atypical cadherin 3	ENSG00000165323	HGNC:23112
Fat4	FAT atypical cadherin 4	abnormal neural tube morphology_(neural tube)	FAT4	FAT atypical cadherin 4	ENSG00000196159	HGNC:23109
Fbln1	fibulin 1	abnormal rhombomere morphology_(future hindbrain); increased hindbrain apoptosis_(hindbrain)	FBLN1	fibulin 1	ENSG00000077942	HGNC:3600
Fbn1	fibrillin 1	abnormal neuron physiology_(NA)	FBN1	fibrillin 1	ENSG00000166147	HGNC:3603
Fbn2	fibrillin 2	abnormal brain morphology_(brain)	FBN2	fibrillin 2	ENSG00000138829	HGNC:3604
Fbxl21	F-box and leucine-rich repeat protein 21	abnormal hypothalamus physiology_(hypothalamus)	FBXL21P	F-box and leucine rich repeat protein 21, pseudogene	ENSG00000164616	HGNC:13600
Fbxl3	F-box and leucine-rich repeat protein 3	abnormal hypothalamus physiology_(hypothalamus)	FBXL3	F-box and leucine rich repeat protein 3	ENSG00000005812	HGNC:13599
Fbxo41	F-box protein 41	decreased brain weight_(brain); small cerebellum_(cerebellum); abnormal cerebellum external granule cell layer morphology_(cerebellum external granule cell layer); abnormal cerebellar molecular layer_(cerebellum molecular layer); abnormal neuronal migration_(NA)	FBXO41	F-box protein 41	ENSG00000163013	HGNC:29409
Fbxo45	F-box protein 45	decreased brain size_(brain); absent brain internal capsule_(cerebral internal capsule); abnormal spinal cord grey matter morphology_(spinal cord gray matter); abnormal motor neuron morphology_(NA); abnormal motor neuron innervation pattern_(NA); abnormal sensory neuron innervation pattern_(NA); abnormal neuronal migration_(NA)	FBXO45	F-box protein 45	ENSG00000174013	HGNC:29148
Fbxw7	F-box and WD-40 domain protein 7	abnormal brain vasculature morphology_(brain); small cerebellum_(cerebellum); abnormal cerebellum fissure morphology_(cerebellum fissure); cerebellum vermis hypoplasia_(cerebellum vermis); abnormal cerebral cortex morphology_(cerebral cortex); abnormal cortical intermediate zone morphology_(cerebral cortex intermediate zone); thalamus hypoplasia_(thalamus); decreased neuronal precursor cell numbe…	FBXW7	F-box and WD repeat domain containing 7	ENSG00000109670	HGNC:16712
Fbxw8	F-box and WD-40 domain protein 8	abnormal brain size_(brain)	FBXW8	F-box and WD repeat domain containing 8	ENSG00000174989	HGNC:13597
Ferd3l	Fer3 like bHLH transcription factor	abnormal neuronal precursor proliferation_(NA); abnormal neuron differentiation_(NA); decreased dopaminergic neuron number_(NA)	FERD3L	Fer3 like bHLH transcription factor	ENSG00000146618	HGNC:16660
Fev	FEV transcription factor, ETS family member	abnormal serotonergic neuron morphology_(NA); decreased neuron number_(NA); abnormal neuron differentiation_(NA)	FEV	FEV transcription factor, ETS family member	ENSG00000163497	HGNC:18562
Fezf1	Fez family zinc finger 1	small olfactory bulb_(main olfactory bulb); abnormal neuronal migration_(NA); abnormal olfactory sensory neuron morphology_(NA)	FEZF1	FEZ family zinc finger 1	ENSG00000128610	HGNC:22788
Fezf2	Fez family zinc finger 2	abnormal cerebral cortex morphology_(cerebral cortex); absent corpus callosum_(corpus callosum); abnormal thalamus morphology_(thalamus); abnormal vomeronasal sensory neuron morphology_(NA)	FEZF2	FEZ family zinc finger 2	ENSG00000153266	HGNC:13506
Ffar1	free fatty acid receptor 1	abnormal sensory neuron physiology_(NA)	FFAR1	free fatty acid receptor 1	ENSG00000126266	HGNC:4498
Ffar3	free fatty acid receptor 3	abnormal sympathetic neuron physiology_(NA); abnormal sympathetic neuron innervation pattern_(NA)	FFAR3	free fatty acid receptor 3	ENSG00000185897	HGNC:4499
Ffar4	free fatty acid receptor 4	abnormal sensory neuron physiology_(NA)	FFAR4	free fatty acid receptor 4	ENSG00000186188	HGNC:19061
Fgf10	fibroblast growth factor 10	absent pituitary gland_(pituitary gland); abnormal sensory neuron innervation pattern_(NA)	FGF10	fibroblast growth factor 10	ENSG00000070193	HGNC:3666
Fgf13	fibroblast growth factor 13	abnormal CNS synaptic transmission_(central nervous system); abnormal cerebral cortex pyramidal cell morphology_(cerebral cortex); abnormal dentate gyrus morphology_(dentate gyrus); abnormal neuron morphology_(NA); abnormal neuronal migration_(NA); increased neuron number_(NA); decreased neuron number_(NA)	FGF13	fibroblast growth factor 13	ENSG00000129682	HGNC:3670
Fgf14	fibroblast growth factor 14	abnormal CNS synaptic transmission_(central nervous system); abnormal nervous system physiology_(nervous system)	FGF14	fibroblast growth factor 14	ENSG00000102466	HGNC:3671
Fgf17	fibroblast growth factor 17	abnormal cerebellum vermis morphology_(cerebellum vermis)	FGF17	fibroblast growth factor 17	ENSG00000158815	HGNC:3673
Fgf15	fibroblast growth factor 15	abnormal brain morphology_(brain)	FGF19	fibroblast growth factor 19	ENSG00000162344	HGNC:3675
Fgf2	fibroblast growth factor 2	abnormal cerebral cortex morphology_(cerebral cortex); thickened cerebral cortex_(cerebral cortex); abnormal stratification in cerebral cortex_(cerebral cortex); loss of cortex neurons_(cerebral cortex); thin cerebral cortex_(cerebral cortex); abnormal cerebral cortex pyramidal cell morphology_(cerebral cortex); decreased cerebral cortex pyramidal cell number_(cerebral cortex); loss of glutamate …	FGF2	fibroblast growth factor 2	ENSG00000138685	HGNC:3676
Fgf21	fibroblast growth factor 21	abnormal hypothalamus secretion_(hypothalamus)	FGF21	fibroblast growth factor 21	ENSG00000105550	HGNC:3678
Fgf3	fibroblast growth factor 3	abnormal neural tube morphology_(neural tube)	FGF3	fibroblast growth factor 3	ENSG00000186895	HGNC:3681
Fgf8	fibroblast growth factor 8	absent cerebellum_(cerebellum); small cerebellum_(cerebellum); abnormal rhombomere morphology_(future hindbrain); abnormal hypothalamus morphology_(hypothalamus); absent olfactory bulb_(main olfactory bulb); abnormal midbrain morphology_(midbrain); abnormal neural tube morphology_(neural tube); abnormal pituitary gland morphology_(pituitary gland); increased neuron apoptosis_(NA); decreased neuro…	FGF8	fibroblast growth factor 8	ENSG00000107831	HGNC:3686
Fgfr1	fibroblast growth factor receptor 1	abnormal brain morphology_(brain); abnormal brain commissure morphology_(brain commissure); abnormal cerebellum morphology_(cerebellum); abnormal cerebellum vermis morphology_(cerebellum vermis); absent cerebellum vermis_(cerebellum vermis); abnormal corpus callosum morphology_(corpus callosum); abnormal hypothalamus secretion_(hypothalamus); abnormal midbrain morphology_(midbrain); abnormal neur…	FGFR1	fibroblast growth factor receptor 1	ENSG00000077782	HGNC:3688
Fgfr2	fibroblast growth factor receptor 2	abnormal brain size_(brain); decreased brain size_(brain); abnormal brain morphology_(brain); increased brain size_(brain); abnormal corpus callosum morphology_(corpus callosum)	FGFR2	fibroblast growth factor receptor 2	ENSG00000066468	HGNC:3689
Fgfrl1	fibroblast growth factor receptor-like 1	abnormal brain morphology_(brain); enlarged brain ventricles_(brain ventricle); abnormal spinal cord morphology_(spinal cord)	FGFRL1	fibroblast growth factor receptor like 1	ENSG00000127418	HGNC:3693
Fig4	FIG4 phosphoinositide 5-phosphatase	abnormal brain morphology_(brain); neurodegeneration_(nervous system); abnormal nervous system morphology_(nervous system); abnormal motor neuron morphology_(NA); neuron degeneration_(NA)	FIG4	FIG4 phosphoinositide 5-phosphatase	ENSG00000112367	HGNC:16873
Fkbp1a	FK506 binding protein 1a	exencephaly_(brain)	FKBP1A	FKBP prolyl isomerase 1A	ENSG00000088832	HGNC:3711
Fkbp8	FK506 binding protein 8	exencephaly_(brain); abnormal brain morphology_(brain); abnormal cerebellum morphology_(cerebellum); abnormal neural tube morphology_(neural tube); increased neural tube apoptosis_(neural tube); abnormal spinal cord morphology_(spinal cord); increased spinal cord size_(spinal cord); abnormal thalamus morphology_(thalamus); abnormal neuron differentiation_(NA)	FKBP8	FKBP prolyl isomerase 8	ENSG00000105701	HGNC:3724
Fkrp	fukutin related protein	abnormal brain morphology_(brain); abnormal cortical marginal zone morphology_(brain marginal layer); abnormal brain pia mater morphology_(brain pia mater); abnormal brainstem morphology_(brainstem); abnormal cerebellar hemisphere morphology_(cerebellar hemisphere); abnormal cerebellum external granule cell layer morphology_(cerebellum external granule cell layer); abnormal cerebral cortex morpho…	FKRP	fukutin related protein	ENSG00000181027	HGNC:17997
Fli1	Friend leukemia integration 1	abnormal brain meninges morphology_(brain meninges)	FLI1	Fli-1 proto-oncogene, ETS transcription factor	ENSG00000151702	HGNC:3749
Flna	filamin, alpha	abnormal brain size_(brain)	FLNA	filamin A	ENSG00000196924	HGNC:3754
Flnb	filamin, beta	abnormal brain vasculature morphology_(brain)	FLNB	filamin B	ENSG00000136068	HGNC:3755
Flrt2	fibronectin leucine rich transmembrane protein 2	abnormal neuronal migration_(NA)	FLRT2	fibronectin leucine rich transmembrane protein 2	ENSG00000185070	HGNC:3761
Flrt3	fibronectin leucine rich transmembrane protein 3	abnormal neural tube morphology_(neural tube)	FLRT3	fibronectin leucine rich transmembrane protein 3	ENSG00000125848	HGNC:3762
Flt1	FMS-like tyrosine kinase 1	neuron degeneration_(NA)	FLT1	fms related receptor tyrosine kinase 1	ENSG00000102755	HGNC:3763
Flt4	FMS-like tyrosine kinase 4	abnormal perineural vascular plexus morphology_(perineural vascular plexus)	FLT4	fms related receptor tyrosine kinase 4	ENSG00000037280	HGNC:3767
Flvcr2	feline leukemia virus subgroup C cellular receptor 2	abnormal brain vasculature morphology_(brain); enlarged brain ventricles_(brain ventricle)	FLVCR2	FLVCR heme transporter 2	ENSG00000119686	HGNC:20105
Fmc1	formation of mitochondrial complex V assembly factor 1	abnormal brain morphology_(brain); decreased susceptibility to neuronal excitotoxicity_(NA)	FMC1	formation of mitochondrial complex V assembly factor 1 homolog	ENSG00000164898	HGNC:26946
Fmr1	FMRP translational regulator 1	abnormal brain morphology_(brain); abnormal CNS synaptic transmission_(central nervous system); abnormal dentate gyrus morphology_(dentate gyrus); abnormal hippocampal mossy fiber morphology_(dentate gyrus granule cell layer); abnormal hippocampus pyramidal cell morphology_(hippocampus); neuronal intranuclear inclusions_(NA); abnormal neuronal precursor proliferation_(NA); abnormal neuron differe…	FMR1	FMRP translational regulator 1	ENSG00000102081	HGNC:3775
Fn1	fibronectin 1	abnormal neural tube morphology_(neural tube); kinked neural tube_(neural tube); increased neuron apoptosis_(NA)	FN1	fibronectin 1	ENSG00000115414	HGNC:3778
Folh1	folate hydrolase 1	hippocampal neuron degeneration_(NA)	FOLH1	folate hydrolase 1	ENSG00000086205	HGNC:3788
Folr1	folate receptor 1 (adult)	absent forebrain_(forebrain); abnormal neural tube morphology_(neural tube)	FOLR1	folate receptor alpha	ENSG00000110195	HGNC:3791
Fos	FBJ osteosarcoma oncogene	abnormal neuron number_(NA)	FOS	Fos proto-oncogene, AP-1 transcription factor subunit	ENSG00000170345	HGNC:3796
Foxa2	forkhead box A2	abnormal forebrain morphology_(forebrain); abnormal neural tube morphology_(neural tube); kinked neural tube_(neural tube); abnormal neuron differentiation_(NA)	FOXA2	forkhead box A2	ENSG00000125798	HGNC:5022
Foxb1	forkhead box B1	abnormal brain morphology_(brain); abnormal cerebellum morphology_(cerebellum); abnormal hypothalamus morphology_(hypothalamus); abnormal midbrain morphology_(midbrain)	FOXB1	forkhead box B1	ENSG00000171956	HGNC:3799
Foxc1	forkhead box C1	abnormal cortical marginal zone morphology_(brain marginal layer); abnormal brain meninges morphology_(brain meninges); abnormal cerebral aqueduct morphology_(cerebral aqueduct); abnormal cerebral cortex morphology_(cerebral cortex); abnormal stratification in cerebral cortex_(cerebral cortex); absent corpus callosum_(corpus callosum); abnormal forebrain morphology_(forebrain); abnormal roof plat…	FOXC1	forkhead box C1	ENSG00000054598	HGNC:3800
Foxc2	forkhead box C2	kinked neural tube_(neural tube)	FOXC2	forkhead box C2	ENSG00000176692	HGNC:3801
Foxd1	forkhead box D1	abnormal forebrain morphology_(forebrain)	FOXD1	forkhead box D1	ENSG00000251493	HGNC:3802
Foxd3	forkhead box D3	abnormal enteric nervous system morphology_(enteric nervous system); increased hindbrain apoptosis_(hindbrain)	FOXD3	forkhead box D3	ENSG00000187140	HGNC:3804
Foxg1	forkhead box G1	abnormal brain morphology_(brain); abnormal cerebral cortex morphology_(cerebral cortex); thin cerebral cortex_(cerebral cortex); abnormal cerebral cortex pyramidal cell morphology_(cerebral cortex); decreased cerebral cortex pyramidal cell number_(cerebral cortex); abnormal dentate gyrus morphology_(dentate gyrus); decreased forebrain volume_(forebrain); abnormal neural tube mantle layer morphol…	FOXG1	forkhead box G1	ENSG00000176165	HGNC:3811
Foxh1	forkhead box H1	abnormal neural plate morphology_(neural plate)	FOXH1	forkhead box H1	ENSG00000160973	HGNC:3814
Foxi1	forkhead box I1	abnormal cerebellum morphology_(cerebellum)	FOXI1	forkhead box I1	ENSG00000168269	HGNC:3815
Foxj1	forkhead box J1	abnormal brain morphology_(brain); absent brain ependyma motile cilia_(brain); abnormal brain ependyma morphology_(brain ependyma); abnormal brain ventricle morphology_(brain ventricle); small olfactory bulb_(main olfactory bulb); abnormal neuron differentiation_(NA)	FOXJ1	forkhead box J1	ENSG00000129654	HGNC:3816
Foxn3	forkhead box N3	abnormal brain morphology_(brain)	FOXN3	forkhead box N3	ENSG00000053254	HGNC:1928
Foxn4	forkhead box N4	abnormal retinal neuronal layer morphology_(neural retina)	FOXN4	forkhead box N4	ENSG00000139445	HGNC:21399
Foxp2	forkhead box P2	decreased brain size_(brain); abnormal cerebellum morphology_(cerebellum); small cerebellum_(cerebellum); abnormal cerebellum external granule cell layer morphology_(cerebellum external granule cell layer); thin cerebellar molecular layer_(cerebellum molecular layer); abnormal cerebellar Purkinje cell layer_(cerebellum Purkinje cell layer)	FOXP2	forkhead box P2	ENSG00000128573	HGNC:13875
Foxp4	forkhead box P4	exencephaly_(brain); abnormal neural tube morphology_(neural tube)	FOXP4	forkhead box P4	ENSG00000137166	HGNC:20842
Fpr3	formyl peptide receptor 3	abnormal vomeronasal sensory neuron physiology_(NA)	FPR3	formyl peptide receptor 3	ENSG00000187474	HGNC:3828
Frem1	Fras1 related extracellular matrix protein 1	abnormal brain morphology_(brain)	FREM1	FRAS1 related extracellular matrix 1	ENSG00000164946	HGNC:23399
Frmpd4	FERM and PDZ domain containing 4	abnormal neuron morphology_(NA)	FRMPD4	FERM and PDZ domain containing 4	ENSG00000169933	HGNC:29007
Frs2	fibroblast growth factor receptor substrate 2	decreased brain size_(brain); abnormal cerebral cortex morphology_(cerebral cortex); thin cerebral cortex_(cerebral cortex)	FRS2	fibroblast growth factor receptor substrate 2	ENSG00000166225	HGNC:16971
Frzb	frizzled-related protein	abnormal spinal cord dorsal horn morphology_(spinal cord dorsal horn); abnormal sensory neuron innervation pattern_(NA)	FRZB	frizzled related protein	ENSG00000162998	HGNC:3959
Fshr	follicle stimulating hormone receptor	abnormal dentate gyrus morphology_(dentate gyrus); neurodegeneration_(nervous system); pituitary gland hyperplasia_(pituitary gland); increased pituitary gland weight_(pituitary gland); hippocampal neuron degeneration_(NA)	FSHR	follicle stimulating hormone receptor	ENSG00000170820	HGNC:3969
Fst	follistatin	decreased neuronal precursor cell number_(NA); abnormal olfactory sensory neuron morphology_(NA); abnormal neuron differentiation_(NA)	FST	follistatin	ENSG00000134363	HGNC:3971
Fstl1	follistatin-like 1	abnormal neural tube morphology_(neural tube)	FSTL1	follistatin like 1	ENSG00000163430	HGNC:3972
Fth1	ferritin heavy polypeptide 1	abnormal neuron physiology_(NA)	FTH1	ferritin heavy chain 1	ENSG00000167996	HGNC:3976
Fubp1	far upstream element (FUSE) binding protein 1	abnormal brain morphology_(brain); abnormal stratification in cerebral cortex_(cerebral cortex)	FUBP1	far upstream element binding protein 1	ENSG00000162613	HGNC:4004
Fuca1	fucosidase, alpha-L- 1, tissue	brain vacuoles_(brain); increased brain cholesterol level_(brain)	FUCA1	alpha-L-fucosidase 1	ENSG00000179163	HGNC:4006
Furin	furin (paired basic amino acid cleaving enzyme)	exencephaly_(brain); abnormal neural plate morphology_(neural plate); kinked neural tube_(neural tube)	FURIN	furin, paired basic amino acid cleaving enzyme	ENSG00000140564	HGNC:8568
Fus	fused in sarcoma	abnormal hippocampus pyramidal cell morphology_(hippocampus); motor neuron degeneration_(NA); decreased motor neuron number_(NA)	FUS	FUS RNA binding protein	ENSG00000089280	HGNC:4010
Fut9	fucosyltransferase 9	abnormal neuronal stem cell morphology_(NA); increased neuronal stem cell self-renewal_(NA)	FUT9	fucosyltransferase 9	ENSG00000172461	HGNC:4020
Fuz	fuzzy planar cell polarity protein	exencephaly_(brain); dilated brain ventricles_(brain ventricle); abnormal midbrain morphology_(midbrain); abnormal spinal cord morphology_(spinal cord); abnormal spinal cord interneuron morphology_(spinal cord); abnormal motor neuron morphology_(NA)	FUZ	fuzzy planar cell polarity protein	ENSG00000010361	HGNC:26219
Fxn	frataxin	neurodegeneration_(nervous system)	FXN	frataxin	ENSG00000165060	HGNC:3951
Fyn	Fyn proto-oncogene	abnormal stratification in cerebral cortex_(cerebral cortex); decreased corpus callosum size_(corpus callosum); abnormal dentate gyrus morphology_(dentate gyrus); abnormal hippocampus pyramidal cell morphology_(hippocampus); increased hippocampus pyramidal cell number_(hippocampus); abnormal hippocampus layer morphology_(hippocampus layer); abnormal hippocampus pyramidal cell layer_(hippocampus p…	FYN	FYN proto-oncogene, Src family tyrosine kinase	ENSG00000010810	HGNC:4037
Fzd3	frizzled class receptor 3	thin cerebral cortex_(cerebral cortex); absent brain internal capsule_(cerebral internal capsule); decreased corpus callosum size_(corpus callosum); abnormal spinal cord morphology_(spinal cord)	FZD3	frizzled class receptor 3	ENSG00000104290	HGNC:4041
Fzd4	frizzled class receptor 4	abnormal brain vasculature morphology_(brain); abnormal cerebellum morphology_(cerebellum); cerebellum hypoplasia_(cerebellum); abnormal cerebellar granule layer morphology_(cerebellum granule cell layer)	FZD4	frizzled class receptor 4	ENSG00000174804	HGNC:4042
Fzd5	frizzled class receptor 5	abnormal thalamus morphology_(thalamus)	FZD5	frizzled class receptor 5	ENSG00000163251	HGNC:4043
Fzd9	frizzled class receptor 9	abnormal dentate gyrus morphology_(dentate gyrus)	FZD9	frizzled class receptor 9	ENSG00000188763	HGNC:4047
G3bp1	GTPase activating protein (SH3 domain) binding protein 1	increased neuron apoptosis_(NA)	G3BP1	G3BP stress granule assembly factor 1	ENSG00000145907	HGNC:30292
Gaa	glucosidase, alpha, acid	increased brain glycogen level_(brain)	GAA	glucosidase alpha, acid	ENSG00000171298	HGNC:4065
Gabbr1	gamma-aminobutyric acid (GABA) B receptor, 1	abnormal CNS synaptic transmission_(central nervous system); abnormal neuron physiology_(NA)	GABBR1	gamma-aminobutyric acid type B receptor subunit 1	ENSG00000204681	HGNC:4070
Gabbr2	gamma-aminobutyric acid (GABA) B receptor, 2	abnormal hippocampus CA1 region morphology_(hippocampus CA1)	GABBR2	gamma-aminobutyric acid type B receptor subunit 2	ENSG00000136928	HGNC:4507
Gabpa	GA repeat binding protein, alpha	abnormal PNS synaptic transmission_(peripheral nervous system)	GABPA	GA binding protein transcription factor subunit alpha	ENSG00000154727	HGNC:4071
Gabra2	gamma-aminobutyric acid (GABA) A receptor, subunit alpha 2	abnormal CNS synaptic transmission_(central nervous system)	GABRA2	gamma-aminobutyric acid type A receptor subunit alpha2	ENSG00000151834	HGNC:4076
Gabra5	gamma-aminobutyric acid (GABA) A receptor, subunit alpha 5	abnormal hippocampus CA1 region morphology_(hippocampus CA1)	GABRA5	gamma-aminobutyric acid type A receptor subunit alpha5	ENSG00000186297	HGNC:4079
Gabrb3	gamma-aminobutyric acid (GABA) A receptor, subunit beta 3	abnormal CNS synaptic transmission_(central nervous system); abnormal cerebellum vermis lobule morphology_(cerebellum vermis lobule); abnormal cerebellum vermis lobule II morphology_(cerebellum vermis lobule II); abnormal cerebellum vermis lobule III morphology_(cerebellum vermis lobule III); abnormal cerebellum vermis lobule IV morphology_(cerebellum vermis lobule IV); abnormal cerebellum vermis…	GABRB3	gamma-aminobutyric acid type A receptor subunit beta3	ENSG00000166206	HGNC:4083
Gabrd	gamma-aminobutyric acid (GABA) A receptor, subunit delta	abnormal CNS synaptic transmission_(central nervous system); abnormal GABAergic neuron physiology_(NA)	GABRD	gamma-aminobutyric acid type A receptor subunit delta	ENSG00000187730	HGNC:4084
Gabrg2	gamma-aminobutyric acid (GABA) A receptor, subunit gamma 2	abnormal neuron physiology_(NA)	GABRG2	gamma-aminobutyric acid type A receptor subunit gamma2	ENSG00000113327	HGNC:4087
Gad1	glutamate decarboxylase 1	abnormal brain interneuron morphology_(brain); abnormal nervous system morphology_(nervous system)	GAD1	glutamate decarboxylase 1	ENSG00000128683	HGNC:4092
Gadd45a	growth arrest and DNA-damage-inducible 45 alpha	exencephaly_(brain)	GADD45A	growth arrest and DNA damage inducible alpha	ENSG00000116717	HGNC:4095
Gak	cyclin G associated kinase	abnormal cortical ventricular zone morphology_(brain subventricular zone); abnormal dentate gyrus morphology_(dentate gyrus); abnormal Ammon gyrus morphology_(hippocampus); abnormal neuronal precursor proliferation_(NA); decreased neuronal precursor cell number_(NA); abnormal neuron differentiation_(NA)	GAK	cyclin G associated kinase	ENSG00000178950	HGNC:4113
Gal	galanin and GMAP prepropeptide	abnormal nervous system regeneration_(nervous system); abnormal pituitary secretion_(pituitary gland); decreased sensory neuron number_(NA); abnormal cholinergic neuron morphology_(NA); increased susceptibility to neuronal excitotoxicity_(NA)	GAL	galanin and GMAP prepropeptide	ENSG00000069482	HGNC:4114
Gal3st1	galactose-3-O-sulfotransferase 1	abnormal brain morphology_(brain)	GAL3ST1	galactose-3-O-sulfotransferase 1	ENSG00000128242	HGNC:24240
Galc	galactosylceramidase	abnormal brain morphology_(brain); abnormal brain white matter morphology_(brain white matter); abnormal cerebellum white matter morphology_(cerebellum white matter); abnormal corpus callosum morphology_(corpus callosum); abnormal forebrain morphology_(forebrain); abnormal hindbrain morphology_(hindbrain); abnormal medulla oblongata morphology_(medulla oblongata); abnormal nervous system physiolo…	GALC	galactosylceramidase	ENSG00000054983	HGNC:4115
Galt	galactose-1-phosphate uridyl transferase	abnormal cerebellum external granule cell layer morphology_(cerebellum external granule cell layer)	GALT	galactose-1-phosphate uridylyltransferase	ENSG00000213930	HGNC:4135
Gan	giant axonal neuropathy	abnormal nervous system morphology_(nervous system); abnormal motor neuron innervation pattern_(NA)	GAN	gigaxonin	ENSG00000261609	HGNC:4137
Gap43	growth associated protein 43	abnormal cerebral cortex morphology_(cerebral cortex); abnormal neuronal precursor proliferation_(NA)	GAP43	growth associated protein 43	ENSG00000172020	HGNC:4140
Gars	glycyl-tRNA synthetase	abnormal nervous system morphology_(nervous system); abnormal PNS synaptic transmission_(peripheral nervous system); abnormal sensory neuron morphology_(NA)	GARS1	glycyl-tRNA synthetase 1	ENSG00000106105	HGNC:4162
Gas1	growth arrest specific 1	small cerebellum_(cerebellum); abnormal cerebellum external granule cell layer morphology_(cerebellum external granule cell layer); thin cerebellar granule layer_(cerebellum granule cell layer); abnormal cerebellar molecular layer_(cerebellum molecular layer); abnormal cerebellar Purkinje cell layer_(cerebellum Purkinje cell layer); abnormal retinal neuronal layer morphology_(neural retina); decr…	GAS1	growth arrest specific 1	ENSG00000180447	HGNC:4165
Gas2l2	growth arrest-specific 2 like 2	abnormal forebrain morphology_(forebrain); abnormal midbrain morphology_(midbrain)	GAS2L2	growth arrest specific 2 like 2	ENSG00000270765	HGNC:24846
Gas7	growth arrest specific 7	decreased motor neuron number_(NA)	GAS7	growth arrest specific 7	ENSG00000007237	HGNC:4169
Gata2	GATA binding protein 2	abnormal pituitary secretion_(pituitary gland); abnormal GABAergic neuron morphology_(NA); abnormal serotonergic neuron morphology_(NA); abnormal neuron differentiation_(NA)	GATA2	GATA binding protein 2	ENSG00000179348	HGNC:4171
Gata3	GATA binding protein 3	abnormal brain morphology_(brain); abnormal neural tube morphology_(neural tube); abnormal sensory neuron innervation pattern_(NA); abnormal sympathetic neuron innervation pattern_(NA)	GATA3	GATA binding protein 3	ENSG00000107485	HGNC:4172
Gata4	GATA binding protein 4	abnormal neural tube morphology_(neural tube)	GATA4	GATA binding protein 4	ENSG00000136574	HGNC:4173
Gba	glucosidase, beta, acid	decreased brain size_(brain); abnormal brain morphology_(brain); decreased cerebral cortex pyramidal cell number_(cerebral cortex); hippocampal neuron degeneration_(NA); abnormal neuron morphology_(NA); neuron degeneration_(NA)	GBA	glucosylceramidase beta	ENSG00000177628	HGNC:4177
Gbe1	glucan (1,4-alpha-), branching enzyme 1	abnormal brain morphology_(brain); increased brain glycogen level_(brain)	GBE1	1,4-alpha-glucan branching enzyme 1	ENSG00000114480	HGNC:4180
Gbx1	gastrulation brain homeobox 1	decreased motor neuron number_(NA); abnormal GABAergic neuron morphology_(NA); abnormal proprioceptive neuron morphology_(NA)	GBX1	gastrulation brain homeobox 1	ENSG00000164900	HGNC:4185
Gbx2	gastrulation brain homeobox 2	abnormal cerebellum morphology_(cerebellum); absent cerebellum_(cerebellum); cerebellum vermis hypoplasia_(cerebellum vermis); abnormal hindbrain morphology_(hindbrain); abnormal midbrain morphology_(midbrain); abnormal midbrain-hindbrain boundary morphology_(midbrain-hindbrain junction); abnormal nervous system morphology_(nervous system); abnormal pons morphology_(pons); abnormal motor neuron m…	GBX2	gastrulation brain homeobox 2	ENSG00000168505	HGNC:4186
Gcdh	glutaryl-Coenzyme A dehydrogenase	neurodegeneration_(nervous system)	GCDH	glutaryl-CoA dehydrogenase	ENSG00000105607	HGNC:4189
Gclm	glutamate-cysteine ligase, modifier subunit	increased susceptibility to neuronal excitotoxicity_(NA)	GCLM	glutamate-cysteine ligase modifier subunit	ENSG00000023909	HGNC:4312
Gcm1	glial cells missing homolog 1	abnormal neuron differentiation_(NA)	GCM1	glial cells missing transcription factor 1	ENSG00000137270	HGNC:4197
Gcm2	glial cells missing homolog 2	decreased brain size_(brain); abnormal neuron differentiation_(NA)	GCM2	glial cells missing transcription factor 2	ENSG00000124827	HGNC:4198
Gdap1	ganglioside-induced differentiation-associated-protein 1	abnormal motor neuron morphology_(NA); motor neuron degeneration_(NA)	GDAP1	ganglioside induced differentiation associated protein 1	ENSG00000104381	HGNC:15968
Gdf11	growth differentiation factor 11	absent amacrine cells_(nervous system); abnormal spinal cord morphology_(spinal cord); increased neuronal precursor cell number_(NA); abnormal olfactory sensory neuron morphology_(NA); abnormal neuron differentiation_(NA)	GDF11	growth differentiation factor 11	ENSG00000135414	HGNC:4216
Gdf15	growth differentiation factor 15	decreased motor neuron number_(NA); decreased sensory neuron number_(NA); decreased neuron number_(NA)	GDF15	growth differentiation factor 15	ENSG00000130513	HGNC:30142
Gdf7	growth differentiation factor 7	abnormal cerebral cortex morphology_(cerebral cortex); abnormal forebrain morphology_(forebrain); decreased forebrain size_(forebrain); absent roof plate_(future brain roof plate); decreased midbrain size_(midbrain); abnormal neural tube morphology_(neural tube); abnormal spinal cord interneuron morphology_(spinal cord)	GDF7	growth differentiation factor 7	ENSG00000143869	HGNC:4222
Gdi1	guanosine diphosphate (GDP) dissociation inhibitor 1	abnormal hippocampal mossy fiber morphology_(dentate gyrus granule cell layer); abnormal hippocampus CA3 region morphology_(hippocampus CA3)	GDI1	GDP dissociation inhibitor 1	ENSG00000203879	HGNC:4226
Gdnf	glial cell line derived neurotrophic factor	abnormal brain morphology_(brain); abnormal enteric cholinergic neuron morphology_(cholinergic enteric nerve); abnormal enteric neuron morphology_(enteric nerve); absent enteric neurons_(enteric nerve); abnormal enteric nervous system morphology_(enteric nervous system); abnormal tegmentum morphology_(midbrain tegmentum); decreased motor neuron number_(NA); abnormal motor neuron innervation patte…	GDNF	glial cell derived neurotrophic factor	ENSG00000168621	HGNC:4232
Gdpd5	glycerophosphodiester phosphodiesterase domain containing 5	abnormal motor neuron morphology_(NA); decreased motor neuron number_(NA); abnormal neuronal precursor proliferation_(NA); abnormal neuron differentiation_(NA)	GDPD5	glycerophosphodiester phosphodiesterase domain containing 5	ENSG00000158555	HGNC:28804
Gfap	glial fibrillary acidic protein	abnormal brain iron level_(brain); abnormal brain white matter morphology_(brain white matter); abnormal CNS glial cell morphology_(central nervous system); decreased corpus callosum size_(corpus callosum)	GFAP	glial fibrillary acidic protein	ENSG00000131095	HGNC:4235
Gfra1	glial cell line derived neurotrophic factor family receptor alpha 1	abnormal enteric neuron morphology_(enteric nerve); absent enteric neurons_(enteric nerve); abnormal enteric nervous system morphology_(enteric nervous system); loss of dopaminergic neurons_(nervous system); abnormal nervous system morphology_(nervous system); abnormal parasympathetic system morphology_(parasympathetic nervous system); abnormal motor neuron morphology_(NA); decreased motor neuron…	GFRA1	GDNF family receptor alpha 1	ENSG00000151892	HGNC:4243
Gfra2	glial cell line derived neurotrophic factor family receptor alpha 2	abnormal parasympathetic neuron morphology_(NA)	GFRA2	GDNF family receptor alpha 2	ENSG00000168546	HGNC:4244
Gfra3	glial cell line derived neurotrophic factor family receptor alpha 3	abnormal sympathetic system morphology_(sympathetic nervous system); abnormal sympathetic neuron morphology_(NA); increased neuron apoptosis_(NA); abnormal neuronal precursor proliferation_(NA); abnormal neuronal migration_(NA); abnormal sympathetic neuron innervation pattern_(NA)	GFRA3	GDNF family receptor alpha 3	ENSG00000146013	HGNC:4245
Gh	growth hormone	small pituitary gland_(pituitary gland); decreased pituitary gland weight_(pituitary gland)	GH1	growth hormone 1	ENSG00000259384	HGNC:4261
Gh	growth hormone	small pituitary gland_(pituitary gland); decreased pituitary gland weight_(pituitary gland)	GH2	growth hormone 2	ENSG00000136487	HGNC:4262
Ghr	growth hormone receptor	decreased brain weight_(brain); increased brain weight_(brain); decreased pituitary gland weight_(pituitary gland)	GHR	growth hormone receptor	ENSG00000112964	HGNC:4263
Ghrh	growth hormone releasing hormone	pituitary gland hypoplasia_(pituitary gland)	GHRH	growth hormone releasing hormone	ENSG00000118702	HGNC:4265
Ghrhr	growth hormone releasing hormone receptor	small pituitary gland_(pituitary gland)	GHRHR	growth hormone releasing hormone receptor	ENSG00000106128	HGNC:4266
Gigyf2	GRB10 interacting GYF protein 2	neurodegeneration_(nervous system); motor neuron degeneration_(NA); abnormal neuron number_(NA)	GIGYF2	GRB10 interacting GYF protein 2	ENSG00000204120	HGNC:11960
Gipc3	GIPC PDZ domain containing family, member 3	abnormal spinal cord morphology_(spinal cord)	GIPC3	GIPC PDZ domain containing family member 3	ENSG00000179855	HGNC:18183
Git1	GIT ArfGAP 1	abnormal CNS synaptic transmission_(central nervous system); decreased neuron number_(NA)	GIT1	GIT ArfGAP 1	ENSG00000108262	HGNC:4272
Gja1	gap junction protein, alpha 1	exencephaly_(brain); abnormal brain morphology_(brain); abnormal cortical ventricular zone morphology_(brain subventricular zone); enlarged brain ventricles_(brain ventricle); collapsed brain ventricles_(brain ventricle); abnormal cerebellar cortex morphology_(cerebellar cortex); abnormal cerebellum morphology_(cerebellum); small cerebellum_(cerebellum); abnormal cerebellum external granule cell …	GJA1	gap junction protein alpha 1	ENSG00000152661	HGNC:4274
Gjb1	gap junction protein, beta 1	abnormal nervous system morphology_(nervous system)	GJB1	gap junction protein beta 1	ENSG00000169562	HGNC:4283
Gjb6	gap junction protein, beta 6	abnormal nervous system physiology_(nervous system)	GJB6	gap junction protein beta 6	ENSG00000121742	HGNC:4288
Gjc2	gap junction protein, gamma 2	abnormal brain morphology_(brain); abnormal brain white matter morphology_(brain white matter); abnormal cerebellum morphology_(cerebellum); abnormal cerebellum white matter morphology_(cerebellum white matter); neurodegeneration_(nervous system)	GJC2	gap junction protein gamma 2	ENSG00000198835	HGNC:17494
Gjd2	gap junction protein, delta 2	abnormal CNS synaptic transmission_(central nervous system)	GJD2	gap junction protein delta 2	ENSG00000159248	HGNC:19154
Gk	glycerol kinase	abnormal pituitary secretion_(pituitary gland)	GK	glycerol kinase	ENSG00000198814	HGNC:4289
Glb1	galactosidase, beta 1	abnormal brain morphology_(brain); abnormal brainstem morphology_(brainstem); abnormal cerebellum morphology_(cerebellum); abnormal neuron morphology_(NA)	GLB1	galactosidase beta 1	ENSG00000170266	HGNC:4298
Gldc	glycine decarboxylase	exencephaly_(brain); enlarged brain ventricles_(brain ventricle); abnormal neural tube morphology_(neural tube)	GLDC	glycine decarboxylase	ENSG00000178445	HGNC:4313
Gli2	GLI-Kruppel family member GLI2	exencephaly_(brain); small cerebellum_(cerebellum); abnormal cerebellum external granule cell layer morphology_(cerebellum external granule cell layer); thin external granule cell layer_(cerebellum external granule cell layer); abnormal cerebellar granule layer morphology_(cerebellum granule cell layer); abnormal cerebellar molecular layer_(cerebellum molecular layer); abnormal cerebellar Purkinj…	GLI2	GLI family zinc finger 2	ENSG00000074047	HGNC:4318
Gli3	GLI-Kruppel family member GLI3	exencephaly_(brain); abnormal brain morphology_(brain); abnormal cerebellum morphology_(cerebellum); abnormal cerebellar Purkinje cell layer_(cerebellum Purkinje cell layer); abnormal cerebral aqueduct morphology_(cerebral aqueduct); abnormal cerebral cortex morphology_(cerebral cortex); abnormal stratification in cerebral cortex_(cerebral cortex); thin cerebral cortex_(cerebral cortex); absent c…	GLI3	GLI family zinc finger 3	ENSG00000106571	HGNC:4319
Glra1	glycine receptor, alpha 1 subunit	decreased neuron number_(NA)	GLRA1	glycine receptor alpha 1	ENSG00000145888	HGNC:4326
Glrb	glycine receptor, beta subunit	abnormal brain dura mater morphology_(brain dura mater); abnormal spinal cord morphology_(spinal cord); abnormal spinal cord ventral horn morphology_(spinal cord ventral horn)	GLRB	glycine receptor beta	ENSG00000109738	HGNC:4329
Glul	glutamate-ammonia ligase (glutamine synthetase)	abnormal brain morphology_(brain); abnormal brain vasculature morphology_(brain); neurodegeneration_(nervous system)	GLUL	glutamate-ammonia ligase	ENSG00000135821	HGNC:4341
Gm2a	GM2 ganglioside activator protein	abnormal amygdala morphology_(amygdala); abnormal brain morphology_(brain); abnormal cerebellar cortex morphology_(cerebellar cortex); abnormal cerebellar granule layer morphology_(cerebellum granule cell layer); abnormal cerebellar molecular layer_(cerebellum molecular layer); abnormal cerebral cortex pyramidal cell morphology_(cerebral cortex); abnormal hypothalamus morphology_(hypothalamus)	GM2A	GM2 ganglioside activator	ENSG00000196743	HGNC:4367
Gnao1	guanine nucleotide binding protein, alpha O	abnormal nervous system physiology_(nervous system)	GNAO1	G protein subunit alpha o1	ENSG00000087258	HGNC:4389
Gnas	GNAS (guanine nucleotide binding protein, alpha stimulating) complex locus	abnormal cerebellar cortex morphology_(cerebellar cortex)	GNAS	GNAS complex locus	ENSG00000087460	HGNC:4392
Gnat1	guanine nucleotide binding protein, alpha transducing 1	abnormal retinal neuronal layer morphology_(neural retina)	GNAT1	G protein subunit alpha transducin 1	ENSG00000114349	HGNC:4393
Gnb1	guanine nucleotide binding protein (G protein), beta 1	decreased brain size_(brain); exencephaly_(brain); abnormal brain morphology_(brain); abnormal cortical ventricular zone morphology_(brain subventricular zone); thin cerebral cortex_(cerebral cortex); abnormal neural plate morphology_(neural plate); abnormal neuronal precursor proliferation_(NA); abnormal neuron differentiation_(NA)	GNB1	G protein subunit beta 1	ENSG00000078369	HGNC:4396
Gng13	guanine nucleotide binding protein (G protein), gamma 13	abnormal olfactory sensory neuron physiology_(NA)	GNG13	G protein subunit gamma 13	ENSG00000127588	HGNC:14131
Gng7	guanine nucleotide binding protein (G protein), gamma 7	abnormal nervous system physiology_(nervous system)	GNG7	G protein subunit gamma 7	ENSG00000176533	HGNC:4410
Gng8	guanine nucleotide binding protein (G protein), gamma 8	abnormal accessory olfactory bulb morphology_(accessory olfactory bulb); abnormal vomeronasal sensory neuron morphology_(NA)	GNG8	G protein subunit gamma 8	ENSG00000167414	HGNC:19664
Gnl3	guanine nucleotide binding protein-like 3 (nucleolar)	abnormal brain morphology_(brain); decreased tegmentum size_(midbrain tegmentum); decreased spinal cord size_(spinal cord); abnormal neuronal stem cell morphology_(NA)	GNL3	G protein nucleolar 3	ENSG00000163938	HGNC:29931
Gnpat	glyceronephosphate O-acyltransferase	decreased brain weight_(brain); small cerebellum_(cerebellum)	GNPAT	glyceronephosphate O-acyltransferase	ENSG00000116906	HGNC:4416
Gnptab	N-acetylglucosamine-1-phosphate transferase, alpha and beta subunits	decreased brain size_(brain); brain atrophy_(brain); abnormal cerebellar cortex morphology_(cerebellar cortex); cerebellum atrophy_(cerebellum); abnormal cerebellar molecular layer_(cerebellum molecular layer); abnormal cerebellum white matter morphology_(cerebellum white matter); abnormal hippocampus CA1 region morphology_(hippocampus CA1); abnormal hippocampus CA3 region morphology_(hippocampus…	GNPTAB	N-acetylglucosamine-1-phosphate transferase subunits alpha and beta	ENSG00000111670	HGNC:29670
Gnrh1	gonadotropin releasing hormone 1	abnormal pituitary gland physiology_(pituitary gland)	GNRH1	gonadotropin releasing hormone 1	ENSG00000147437	HGNC:4419
Golga2	golgi autoantigen, golgin subfamily a, 2	small cerebellum_(cerebellum); thin cerebellar molecular layer_(cerebellum molecular layer); increased neuron apoptosis_(NA)	GOLGA2	golgin A2	ENSG00000167110	HGNC:4425
Got2	glutamatic-oxaloacetic transaminase 2, mitochondrial	abnormal neural tube morphology_(neural tube)	GOT2	glutamic-oxaloacetic transaminase 2	ENSG00000125166	HGNC:4433
Gpaa1	GPI anchor attachment protein 1	abnormal neural tube morphology_(neural tube)	GPAA1	glycosylphosphatidylinositol anchor attachment 1	ENSG00000197858	HGNC:4446
Gpc1	glypican 1	decreased brain weight_(brain)	GPC1	glypican 1	ENSG00000063660	HGNC:4449
Gphn	gephyrin	abnormal motor neuron morphology_(NA); motor neuron degeneration_(NA); decreased motor neuron number_(NA); increased motor neuron number_(NA)	GPHN	gephyrin	ENSG00000171723	HGNC:15465
Gpr158	G protein-coupled receptor 158	abnormal neuron morphology_(NA); abnormal glutaminergic neuron morphology_(NA)	GPR158	G protein-coupled receptor 158	ENSG00000151025	HGNC:23689
Gpr161	G protein-coupled receptor 161	exencephaly_(brain); abnormal neural tube morphology_(neural tube)	GPR161	G protein-coupled receptor 161	ENSG00000143147	HGNC:23694
Gpr34	G protein-coupled receptor 34	abnormal CNS glial cell morphology_(central nervous system)	GPR34	G protein-coupled receptor 34	ENSG00000171659	HGNC:4490
Gpr37	G protein-coupled receptor 37	abnormal CNS synaptic transmission_(central nervous system); neuron degeneration_(NA); abnormal neuron physiology_(NA); decreased susceptibility to dopaminergic neuron neurotoxicity_(NA)	GPR37	G protein-coupled receptor 37	ENSG00000170775	HGNC:4494
Gpr37l1	G protein-coupled receptor 37-like 1	abnormal cerebellum external granule cell layer morphology_(cerebellum external granule cell layer); thin external granule cell layer_(cerebellum external granule cell layer); abnormal cerebellar layer morphology_(cerebellum layer); abnormal cerebellar molecular layer_(cerebellum molecular layer); abnormal neuronal precursor proliferation_(NA)	GPR37L1	G protein-coupled receptor 37 like 1	ENSG00000170075	HGNC:14923
Gpr85	G protein-coupled receptor 85	abnormal brain size_(brain); decreased brain weight_(brain); increased brain weight_(brain); increased brain size_(brain); abnormal cerebral cortex morphology_(cerebral cortex); increased neuron apoptosis_(NA)	GPR85	G protein-coupled receptor 85	ENSG00000164604	HGNC:4536
Gpr88	G-protein coupled receptor 88	abnormal neuron physiology_(NA)	GPR88	G protein-coupled receptor 88	ENSG00000181656	HGNC:4539
Gprasp2	G protein-coupled receptor associated sorting protein 2	abnormal hippocampal pyramidal neuron dendrite morphology_(NA)	GPRASP2	G protein-coupled receptor associated sorting protein 2	ENSG00000158301	HGNC:25169
Gprin3	GPRIN family member 3	abnormal medium spiny neuron morphology_(NA)	GPRIN3	GPRIN family member 3	ENSG00000185477	HGNC:27733
Gpsm2	G-protein signalling modulator 2 (AGS3-like, C. elegans)	abnormal neuron specification_(NA)	GPSM2	G protein signaling modulator 2	ENSG00000121957	HGNC:29501
Gpt2	glutamic pyruvate transaminase (alanine aminotransferase) 2	decreased brain size_(brain); abnormal cerebral cortex morphology_(cerebral cortex); abnormal hippocampus neuron morphology_(hippocampus)	GPT2	glutamic--pyruvic transaminase 2	ENSG00000166123	HGNC:18062
Gpx1	glutathione peroxidase 1	increased neuron apoptosis_(NA)	GPX1	glutathione peroxidase 1	ENSG00000233276	HGNC:4553
Gpx4	glutathione peroxidase 4	abnormal hippocampus CA3 region morphology_(hippocampus CA3); neurodegeneration_(nervous system); increased neuron apoptosis_(NA)	GPX4	glutathione peroxidase 4	ENSG00000167468	HGNC:4556
Greb1l	growth regulation by estrogen in breast cancer-like	exencephaly_(brain)	GREB1L	GREB1 like retinoic acid receptor coactivator	ENSG00000141449	HGNC:31042
Grhl2	grainyhead like transcription factor 2	decreased brain size_(brain); exencephaly_(brain); abnormal neural tube morphology_(neural tube)	GRHL2	grainyhead like transcription factor 2	ENSG00000083307	HGNC:2799
Grhl3	grainyhead like transcription factor 3	exencephaly_(brain); abnormal neural tube morphology_(neural tube)	GRHL3	grainyhead like transcription factor 3	ENSG00000158055	HGNC:25839
Gria1	glutamate receptor, ionotropic, AMPA1 (alpha 1)	abnormal spinal cord morphology_(spinal cord)	GRIA1	glutamate ionotropic receptor AMPA type subunit 1	ENSG00000155511	HGNC:4571
Gria2	glutamate receptor, ionotropic, AMPA2 (alpha 2)	abnormal amygdala morphology_(amygdala); abnormal brain interneuron morphology_(brain); abnormal CNS glial cell morphology_(central nervous system); loss of hippocampal neurons_(hippocampus); abnormal hippocampus CA3 region morphology_(hippocampus CA3); abnormal spinal cord morphology_(spinal cord); decreased spinal cord ventral horn cell number_(spinal cord); abnormal spinal cord ventral horn mo…	GRIA2	glutamate ionotropic receptor AMPA type subunit 2	ENSG00000120251	HGNC:4572
Gria4	glutamate receptor, ionotropic, AMPA4 (alpha 4)	abnormal neuron physiology_(NA)	GRIA4	glutamate ionotropic receptor AMPA type subunit 4	ENSG00000152578	HGNC:4574
Grid2	glutamate receptor, ionotropic, delta 2	abnormal CNS synaptic transmission_(central nervous system); abnormal cerebellar cortex morphology_(cerebellar cortex); abnormal cerebellum morphology_(cerebellum); small cerebellum_(cerebellum); cerebellum atrophy_(cerebellum); thin external granule cell layer_(cerebellum external granule cell layer); abnormal cerebellar granule layer morphology_(cerebellum granule cell layer); abnormal cerebell…	GRID2	glutamate ionotropic receptor delta type subunit 2	ENSG00000152208	HGNC:4576
Grik2	glutamate receptor, ionotropic, kainate 2 (beta 2)	abnormal CNS synaptic transmission_(central nervous system)	GRIK2	glutamate ionotropic receptor kainate type subunit 2	ENSG00000164418	HGNC:4580
Grik3	glutamate receptor, ionotropic, kainate 3	abnormal CNS synaptic transmission_(central nervous system)	GRIK3	glutamate ionotropic receptor kainate type subunit 3	ENSG00000163873	HGNC:4581
Grik5	glutamate receptor, ionotropic, kainate 5 (gamma 2)	abnormal CNS synaptic transmission_(central nervous system)	GRIK5	glutamate ionotropic receptor kainate type subunit 5	ENSG00000105737	HGNC:4583
Grin1	glutamate receptor, ionotropic, NMDA1 (zeta 1)	abnormal brainstem morphology_(brainstem); abnormal nervous system physiology_(nervous system); abnormal primary somatosensory cortex morphology_(primary somatosensory cortex); abnormal neuron physiology_(NA); decreased susceptibility to neuronal excitotoxicity_(NA); abnormal medium spiny neuron morphology_(NA)	GRIN1	glutamate ionotropic receptor NMDA type subunit 1	ENSG00000176884	HGNC:4584
Grin2b	glutamate receptor, ionotropic, NMDA2B (epsilon 2)	abnormal CNS synaptic transmission_(central nervous system); abnormal nervous system physiology_(nervous system)	GRIN2B	glutamate ionotropic receptor NMDA type subunit 2B	ENSG00000273079	HGNC:4586
Grin2c	glutamate receptor, ionotropic, NMDA2C (epsilon 3)	abnormal CNS synaptic transmission_(central nervous system); thin cerebellar granule layer_(cerebellum granule cell layer); abnormal cerebellar molecular layer_(cerebellum molecular layer); thin cerebellar molecular layer_(cerebellum molecular layer)	GRIN2C	glutamate ionotropic receptor NMDA type subunit 2C	ENSG00000161509	HGNC:4587
Grip1	glutamate receptor interacting protein 1	abnormal brain morphology_(brain); abnormal neural tube morphology_(neural tube)	GRIP1	glutamate receptor interacting protein 1	ENSG00000155974	HGNC:18708
Gripap1	GRIP1 associated protein 1	abnormal glutaminergic neuron morphology_(NA)	GRIPAP1	GRIP1 associated protein 1	ENSG00000068400	HGNC:18706
Grk5	G protein-coupled receptor kinase 5	abnormal CNS synaptic transmission_(central nervous system)	GRK5	G protein-coupled receptor kinase 5	ENSG00000198873	HGNC:4544
Grm2	glutamate receptor, metabotropic 2	decreased susceptibility to neuronal excitotoxicity_(NA); abnormal GABAergic neuron physiology_(NA)	GRM2	glutamate metabotropic receptor 2	ENSG00000164082	HGNC:4594
Grm3	glutamate receptor, metabotropic 3	abnormal neuron physiology_(NA)	GRM3	glutamate metabotropic receptor 3	ENSG00000198822	HGNC:4595
Grn	granulin	abnormal brain morphology_(brain); decreased brain weight_(brain); abnormal hypothalamus morphology_(hypothalamus); abnormal hypothalamus secretion_(hypothalamus); neurodegeneration_(nervous system); loss of dopaminergic neurons_(nervous system); abnormal nervous system physiology_(nervous system); abnormal thalamus neuron morphology_(thalamus); abnormal neuron physiology_(NA); increased suscepti…	GRN	granulin precursor	ENSG00000030582	HGNC:4601
Gstm1	glutathione S-transferase, mu 1	increased neuron apoptosis_(NA)	GSTM1	glutathione S-transferase mu 1	ENSG00000134184	HGNC:4632
Gsx1	GS homeobox 1	abnormal hypothalamus secretion_(hypothalamus); abnormal pituitary secretion_(pituitary gland); small pituitary gland_(pituitary gland)	GSX1	GS homeobox 1	ENSG00000169840	HGNC:20374
Gsx2	GS homeobox 2	abnormal brain interneuron morphology_(brain); abnormal olfactory bulb morphology_(main olfactory bulb); abnormal olfactory sensory neuron morphology_(NA); abnormal neuron differentiation_(NA)	GSX2	GS homeobox 2	ENSG00000180613	HGNC:24959
Gtf2i	general transcription factor II I	exencephaly_(brain)	GTF2I	general transcription factor IIi	ENSG00000263001	HGNC:4659
Gtf2ird1	general transcription factor II I repeat domain-containing 1	exencephaly_(brain); abnormal nervous system physiology_(nervous system); abnormal neuron physiology_(NA)	GTF2IRD1	GTF2I repeat domain containing 1	ENSG00000006704	HGNC:4661
Gulo	gulonolactone (L-) oxidase	increased brain size_(brain)	GULOP	gulonolactone (L-) oxidase, pseudogene	ENSG00000234770	HGNC:4695
Gys1	glycogen synthase 1, muscle	increased brain glycogen level_(brain); decreased brain glycogen level_(brain)	GYS1	glycogen synthase 1	ENSG00000104812	HGNC:4706
H1f10	H1.10 linker histone	abnormal brain morphology_(brain); abnormal spinal cord morphology_(spinal cord)	H1-10	H1.10 linker histone	ENSG00000184897	HGNC:4722
H2bc21	H2B clustered histone 21	increased neuron apoptosis_(NA); decreased neuron apoptosis_(NA); abnormal olfactory sensory neuron morphology_(NA)	H2BC21	H2B clustered histone 21	ENSG00000184678	HGNC:4760
Hand1	heart and neural crest derivatives expressed 1	abnormal neural tube morphology_(neural tube)	HAND1	heart and neural crest derivatives expressed 1	ENSG00000113196	HGNC:4807
Hand2	heart and neural crest derivatives expressed 2	abnormal enteric neuron morphology_(enteric nerve); abnormal enteric nervous system morphology_(enteric nervous system); abnormal adrenergic neuron morphology_(NA); abnormal neuron differentiation_(NA)	HAND2	heart and neural crest derivatives expressed 2	ENSG00000164107	HGNC:4808
Hap1	huntingtin-associated protein 1	decreased brain size_(brain); decreased brain weight_(brain); abnormal cerebral cortex morphology_(cerebral cortex); thin cerebral cortex_(cerebral cortex); abnormal hypothalamus morphology_(hypothalamus); neurodegeneration_(nervous system); abnormal neuron proliferation_(NA); impaired neuron differentiation_(NA)	HAP1	huntingtin associated protein 1	ENSG00000173805	HGNC:4812
Hapln2	hyaluronan and proteoglycan link protein 2	abnormal nervous system physiology_(nervous system)	HAPLN2	hyaluronan and proteoglycan link protein 2	ENSG00000132702	HGNC:17410
Hapln4	hyaluronan and proteoglycan link protein 4	abnormal neuron morphology_(NA)	HAPLN4	hyaluronan and proteoglycan link protein 4	ENSG00000187664	HGNC:31357
Hax1	HCLS1 associated X-1	increased neuron apoptosis_(NA)	HAX1	HCLS1 associated protein X-1	ENSG00000143575	HGNC:16915
Hbegf	heparin-binding EGF-like growth factor	abnormal cerebral cortex pyramidal cell morphology_(cerebral cortex)	HBEGF	heparin binding EGF like growth factor	ENSG00000113070	HGNC:3059
Hbp1	high mobility group box transcription factor 1	abnormal cortical ventricular zone morphology_(brain subventricular zone); decreased corpus callosum size_(corpus callosum); absent corpus callosum_(corpus callosum); absent hippocampus_(hippocampus); increased neuron apoptosis_(NA); decreased neuron number_(NA); abnormal neuronal stem cell morphology_(NA); increased neuronal stem cell self-renewal_(NA)	HBP1	HMG-box transcription factor 1	ENSG00000105856	HGNC:23200
Hcn2	hyperpolarization-activated, cyclic nucleotide-gated K+ 2	abnormal neuron physiology_(NA)	HCN2	hyperpolarization activated cyclic nucleotide gated potassium and sodium channel 2	ENSG00000099822	HGNC:4846
Hcn4	hyperpolarization-activated, cyclic nucleotide-gated K+ 4	small olfactory bulb_(main olfactory bulb); abnormal olfactory bulb glomerular layer morphology_(main olfactory bulb glomerular layer)	HCN4	hyperpolarization activated cyclic nucleotide gated potassium channel 4	ENSG00000138622	HGNC:16882
Hcrtr2	hypocretin (orexin) receptor 2	abnormal neuron physiology_(NA)	HCRTR2	hypocretin receptor 2	ENSG00000137252	HGNC:4849
Hdac2	histone deacetylase 2	decreased brain weight_(brain); abnormal dentate gyrus morphology_(dentate gyrus); abnormal hippocampus pyramidal cell morphology_(hippocampus); abnormal hippocampus CA1 region morphology_(hippocampus CA1)	HDAC2	histone deacetylase 2	ENSG00000196591	HGNC:4853
Hdac4	histone deacetylase 4	exencephaly_(brain)	HDAC4	histone deacetylase 4	ENSG00000068024	HGNC:14063
Hdac8	histone deacetylase 8	exencephaly_(brain)	HDAC8	histone deacetylase 8	ENSG00000147099	HGNC:13315
Hdc	histidine decarboxylase	abnormal brain morphology_(brain)	HDC	histidine decarboxylase	ENSG00000140287	HGNC:4855
Hectd1	HECT domain E3 ubiquitin protein ligase 1	exencephaly_(brain)	HECTD1	HECT domain E3 ubiquitin protein ligase 1	ENSG00000092148	HGNC:20157
Hectd3	HECT domain E3 ubiquitin protein ligase 3	decreased brain size_(brain)	HECTD3	HECT domain E3 ubiquitin protein ligase 3	ENSG00000126107	HGNC:26117
Helt	helt bHLH transcription factor	loss of GABAergic neurons_(nervous system); abnormal glutaminergic neuron morphology_(NA)	HELT	helt bHLH transcription factor	ENSG00000187821	HGNC:33783
Hepacam	hepatocyte cell adhesion molecule	increased brain size_(brain); brain vacuoles_(brain)	HEPACAM	hepatic and glial cell adhesion molecule	ENSG00000165478	HGNC:26361
Herc1	HECT and RLD domain containing E3 ubiquitin protein ligase family member 1	abnormal cerebellar Purkinje cell layer_(cerebellum Purkinje cell layer)	HERC1	HECT and RLD domain containing E3 ubiquitin protein ligase family member 1	ENSG00000103657	HGNC:4867
Hes1	hes family bHLH transcription factor 1	exencephaly_(brain); abnormal retinal neuronal layer morphology_(neural retina); abnormal neural tube morphology_(neural tube); kinked neural tube_(neural tube); pituitary gland hypoplasia_(pituitary gland); abnormal neuron differentiation_(NA)	HES1	hes family bHLH transcription factor 1	ENSG00000114315	HGNC:5192
Hes5	hes family bHLH transcription factor 5	abnormal neuron morphology_(NA)	HES5	hes family bHLH transcription factor 5	ENSG00000197921	HGNC:19764
Hesx1	homeobox gene expressed in ES cells	exencephaly_(brain); abnormal corpus callosum morphology_(corpus callosum); absent corpus callosum_(corpus callosum); abnormal forebrain morphology_(forebrain); decreased forebrain size_(forebrain); abnormal hypothalamus morphology_(hypothalamus); olfactory bulb hypoplasia_(main olfactory bulb); abnormal pituitary gland morphology_(pituitary gland); ectopic pituitary gland_(pituitary gland)	HESX1	HESX homeobox 1	ENSG00000163666	HGNC:4877
Hexa	hexosaminidase A	abnormal brain morphology_(brain); abnormal nervous system physiology_(nervous system); abnormal neuron morphology_(NA)	HEXA	hexosaminidase subunit alpha	ENSG00000213614	HGNC:4878
Hexb	hexosaminidase B	abnormal brain morphology_(brain); increased forebrain apoptosis_(forebrain); abnormal nervous system physiology_(nervous system); abnormal spinal cord morphology_(spinal cord); abnormal spinal cord interneuron morphology_(spinal cord); abnormal neuron morphology_(NA)	HEXB	hexosaminidase subunit beta	ENSG00000049860	HGNC:4879
Heyl	hairy/enhancer-of-split related with YRPW motif-like	decreased sensory neuron number_(NA)	HEYL	hes related family bHLH transcription factor with YRPW motif like	ENSG00000163909	HGNC:4882
Hfe	homeostatic iron regulator	abnormal brain size_(brain); decreased brain weight_(brain); abnormal brain iron level_(brain); decreased brain cholesterol level_(brain); enlarged brain ventricles_(brain ventricle); decreased corpus callosum size_(corpus callosum); neuron degeneration_(NA)	HFE	homeostatic iron regulator	ENSG00000010704	HGNC:4886
Hgf	hepatocyte growth factor	abnormal spinal cord ventral horn morphology_(spinal cord ventral horn)	HGF	hepatocyte growth factor	ENSG00000019991	HGNC:4893
Hgs	HGF-regulated tyrosine kinase substrate	abnormal CNS glial cell morphology_(central nervous system); abnormal cerebellar cortex morphology_(cerebellar cortex); small cerebellum_(cerebellum); thin cerebellar granule layer_(cerebellum granule cell layer); decreased hindbrain size_(hindbrain); abnormal hippocampus pyramidal cell morphology_(hippocampus); abnormal medulla oblongata morphology_(medulla oblongata); decreased midbrain size_(m…	HGS	hepatocyte growth factor-regulated tyrosine kinase substrate	ENSG00000185359	HGNC:4897
Hgsnat	heparan-alpha-glucosaminide N-acetyltransferase	abnormal CNS glial cell morphology_(central nervous system); abnormal cerebral cortex morphology_(cerebral cortex); abnormal nervous system morphology_(nervous system)	HGSNAT	heparan-alpha-glucosaminide N-acetyltransferase	ENSG00000165102	HGNC:26527
Hhat	hedgehog acyltransferase	abnormal forebrain morphology_(forebrain); abnormal midbrain morphology_(midbrain); abnormal spinal cord interneuron morphology_(spinal cord); decreased motor neuron number_(NA)	HHAT	hedgehog acyltransferase	ENSG00000054392	HGNC:18270
Hhex	hematopoietically expressed homeobox	abnormal forebrain morphology_(forebrain); absent forebrain_(forebrain); decreased forebrain size_(forebrain)	HHEX	hematopoietically expressed homeobox	ENSG00000152804	HGNC:4901
Hhip	Hedgehog-interacting protein	abnormal neural tube morphology_(neural tube)	HHIP	hedgehog interacting protein	ENSG00000164161	HGNC:14866
Hic1	hypermethylated in cancer 1	exencephaly_(brain); abnormal brain dura mater morphology_(brain dura mater)	HIC1	HIC ZBTB transcriptional repressor 1	ENSG00000177374	HGNC:4909
Hif1a	hypoxia inducible factor 1, alpha subunit	abnormal brain vasculature morphology_(brain); abnormal cerebral cortex morphology_(cerebral cortex); loss of cortex neurons_(cerebral cortex); increased hindbrain size_(hindbrain); loss of hippocampal neurons_(hippocampus); abnormal temporal lobe morphology_(temporal lobe); decreased neuron apoptosis_(NA)	HIF1A	hypoxia inducible factor 1 subunit alpha	ENSG00000100644	HGNC:4910
Hipk1	homeodomain interacting protein kinase 1	abnormal neural tube morphology_(neural tube)	HIPK1	homeodomain interacting protein kinase 1	ENSG00000163349	HGNC:19006
Hipk2	homeodomain interacting protein kinase 2	decreased tegmentum size_(midbrain tegmentum); abnormal neural tube morphology_(neural tube); decreased neuron apoptosis_(NA); decreased dopaminergic neuron number_(NA)	HIPK2	homeodomain interacting protein kinase 2	ENSG00000064393	HGNC:14402
Hira	histone cell cycle regulator	abnormal forebrain morphology_(forebrain); abnormal neural plate morphology_(neural plate); abnormal neural tube morphology_(neural tube); kinked neural tube_(neural tube)	HIRA	histone cell cycle regulator	ENSG00000100084	HGNC:4916
Hivep2	human immunodeficiency virus type I enhancer binding protein 2	abnormal cerebral cortex morphology_(cerebral cortex); thin cerebral cortex_(cerebral cortex); abnormal dentate gyrus morphology_(dentate gyrus); abnormal dentate gyrus neuron dendrite morphology_(dentate gyrus); decreased neuron number_(NA)	HIVEP2	HIVEP zinc finger 2	ENSG00000010818	HGNC:4921
Hk2	hexokinase 2	abnormal cerebellum external granule cell layer morphology_(cerebellum external granule cell layer); irregular external granule cell layer thickness_(cerebellum external granule cell layer); abnormal neuronal precursor proliferation_(NA)	HK2	hexokinase 2	ENSG00000159399	HGNC:4923
H2-Oa	histocompatibility 2, O region alpha locus	abnormal neural tube morphology_(neural tube)	HLA-DOA	major histocompatibility complex, class II, DO alpha	ENSG00000204252	HGNC:4936
H2-Ab1	histocompatibility 2, class II antigen A, beta 1	abnormal neuron proliferation_(NA)	HLA-DQB1	major histocompatibility complex, class II, DQ beta 1	ENSG00000179344	HGNC:4944
H2-Ab1	histocompatibility 2, class II antigen A, beta 1	abnormal neuron proliferation_(NA)	HLA-DQB2	major histocompatibility complex, class II, DQ beta 2	ENSG00000232629	HGNC:4945
Hltf	helicase-like transcription factor	brain vacuoles_(brain); increased brain apoptosis_(brain); abnormal neuron physiology_(NA); abnormal neuronal precursor proliferation_(NA)	HLTF	helicase like transcription factor	ENSG00000071794	HGNC:11099
Hlx	H2.0-like homeobox	abnormal enteric neuron morphology_(enteric nerve)	HLX	H2.0 like homeobox	ENSG00000136630	HGNC:4978
H13	histocompatibility 13	exencephaly_(brain); abnormal brain morphology_(brain); abnormal brain internal capsule morphology_(cerebral internal capsule); abnormal forebrain morphology_(forebrain); abnormal hindbrain morphology_(hindbrain); abnormal olfactory bulb morphology_(main olfactory bulb); abnormal nervous system morphology_(nervous system)	HM13	histocompatibility minor 13	ENSG00000101294	HGNC:16435
Hmbs	hydroxymethylbilane synthase	abnormal brain morphology_(brain)	HMBS	hydroxymethylbilane synthase	ENSG00000256269	HGNC:4982
Hmga2	high mobility group AT-hook 2	abnormal brain size_(brain)	HMGA2	high mobility group AT-hook 2	ENSG00000149948	HGNC:5009
Hmgxb3	HMG box domain containing 3	exencephaly_(brain)	HMGXB3	HMG-box containing 3	ENSG00000113716	HGNC:28982
Hmx1	H6 homeobox 1	exencephaly_(brain); abnormal neuron differentiation_(NA)	HMX1	H6 family homeobox 1	ENSG00000215612	HGNC:5017
Hmx2	H6 homeobox 2	abnormal hypothalamus secretion_(hypothalamus); small pituitary gland_(pituitary gland)	HMX2	H6 family homeobox 2	ENSG00000188816	HGNC:5018
Hmx3	H6 homeobox 3	abnormal hypothalamus secretion_(hypothalamus); small pituitary gland_(pituitary gland)	HMX3	H6 family homeobox 3	ENSG00000188620	HGNC:5019
Hnrnpab	heterogeneous nuclear ribonucleoprotein A/B	increased susceptibility to neuronal excitotoxicity_(NA); abnormal neuron differentiation_(NA)	HNRNPAB	heterogeneous nuclear ribonucleoprotein A/B	ENSG00000197451	HGNC:5034
Hoatz	HOATZ cilia and flagella associated protein	decreased brain ependyma motile cilium length_(brain); enlarged brain ventricles_(brain ventricle)	HOATZ	HOATZ cilia and flagella associated protein	ENSG00000183644	HGNC:25061
Homer1	homer scaffolding protein 1	abnormal nervous system physiology_(nervous system)	HOMER1	homer scaffold protein 1	ENSG00000152413	HGNC:17512
Homer2	homer scaffolding protein 2	abnormal nervous system physiology_(nervous system)	HOMER2	homer scaffold protein 2	ENSG00000103942	HGNC:17513
Hoxa1	homeobox A1	abnormal rhombomere morphology_(future hindbrain); rhombomere fusion_(future hindbrain); abnormal hindbrain morphology_(hindbrain); increased hindbrain apoptosis_(hindbrain); abnormal pons morphology_(pons)	HOXA1	homeobox A1	ENSG00000105991	HGNC:5099
Hoxa2	homeobox A2	abnormal rhombomere morphology_(future hindbrain); abnormal nervous system morphology_(nervous system); decreased sensory neuron number_(NA); abnormal neuron differentiation_(NA)	HOXA2	homeobox A2	ENSG00000105996	HGNC:5103
Hoxa3	homeobox A3	abnormal somatic motor system morphology_(somatic motor system)	HOXA3	homeobox A3	ENSG00000105997	HGNC:5104
Hoxb1	homeobox B1	abnormal nervous system morphology_(nervous system); decreased motor neuron number_(NA); decreased sensory neuron number_(NA); abnormal neuron differentiation_(NA)	HOXB1	homeobox B1	ENSG00000120094	HGNC:5111
Hoxb13	homeobox B13	abnormal neural tube morphology_(neural tube); abnormal spinal cord morphology_(spinal cord); increased spinal cord size_(spinal cord); abnormal neuron differentiation_(NA)	HOXB13	homeobox B13	ENSG00000159184	HGNC:5112
Hoxb2	homeobox B2	abnormal brainstem morphology_(brainstem); abnormal pons morphology_(pons)	HOXB2	homeobox B2	ENSG00000173917	HGNC:5113
Hoxb5	homeobox B5	abnormal enteric neuron morphology_(enteric nerve)	HOXB5	homeobox B5	ENSG00000120075	HGNC:5116
Hoxb8	homeobox B8	abnormal spinal cord dorsal horn morphology_(spinal cord dorsal horn)	HOXB8	homeobox B8	ENSG00000120068	HGNC:5119
Hoxc10	homeobox C10	decreased motor neuron number_(NA)	HOXC10	homeobox C10	ENSG00000180818	HGNC:5122
Hoxd1	homeobox D1	abnormal sensory neuron innervation pattern_(NA)	HOXD1	homeobox D1	ENSG00000128645	HGNC:5132
Hpca	hippocalcin	hippocampal neuron degeneration_(NA); neuron degeneration_(NA); increased susceptibility to neuronal excitotoxicity_(NA)	HPCA	hippocalcin	ENSG00000121905	HGNC:5144
Hprt	hypoxanthine guanine phosphoribosyl transferase	abnormal brain morphology_(brain); abnormal dopaminergic neuron morphology_(NA); neuronal intranuclear inclusions_(NA)	HPRT1	hypoxanthine phosphoribosyltransferase 1	ENSG00000165704	HGNC:5157
Hrh3	histamine receptor H3	abnormal nervous system physiology_(nervous system)	HRH3	histamine receptor H3	ENSG00000101180	HGNC:5184
Hrk	harakiri, BCL2 interacting protein (contains only BH3 domain)	decreased neuron apoptosis_(NA)	HRK	harakiri, BCL2 interacting protein	ENSG00000135116	HGNC:5185
Hsd11b1	hydroxysteroid 11-beta dehydrogenase 1	abnormal brainstem morphology_(brainstem)	HSD11B1	hydroxysteroid 11-beta dehydrogenase 1	ENSG00000117594	HGNC:5208
Hsd17b2	hydroxysteroid (17-beta) dehydrogenase 2	exencephaly_(brain); decreased brain weight_(brain); abnormal cerebral cortex morphology_(cerebral cortex); enlarged thalamus_(thalamus)	HSD17B2	hydroxysteroid 17-beta dehydrogenase 2	ENSG00000086696	HGNC:5211
Hsd17b4	hydroxysteroid (17-beta) dehydrogenase 4	cerebellum atrophy_(cerebellum); neuron degeneration_(NA)	HSD17B4	hydroxysteroid 17-beta dehydrogenase 4	ENSG00000133835	HGNC:5213
Hsd17b7	hydroxysteroid (17-beta) dehydrogenase 7	abnormal cerebral cortex morphology_(cerebral cortex); forebrain hypoplasia_(forebrain); decreased hindbrain size_(hindbrain); hindbrain hypoplasia_(hindbrain); decreased midbrain size_(midbrain); midbrain hypoplasia_(midbrain); increased neural tube apoptosis_(neural tube)	HSD17B7	hydroxysteroid 17-beta dehydrogenase 7	ENSG00000132196	HGNC:5215
Hsf1	heat shock factor 1	abnormal brain morphology_(brain); abnormal brain ventricle morphology_(brain ventricle); abnormal brain white matter morphology_(brain white matter); abnormal corpus callosum morphology_(corpus callosum)	HSF1	heat shock transcription factor 1	ENSG00000185122	HGNC:5224
Hsf2	heat shock factor 2	collapsed brain ventricles_(brain ventricle)	HSF2	heat shock transcription factor 2	ENSG00000025156	HGNC:5225
Hspa5	heat shock protein 5	abnormal brain white matter morphology_(brain white matter); abnormal cerebellum morphology_(cerebellum); abnormal cerebral cortex morphology_(cerebral cortex); abnormal stratification in cerebral cortex_(cerebral cortex); abnormal cortical intermediate zone morphology_(cerebral cortex intermediate zone); abnormal brain internal capsule morphology_(cerebral internal capsule); abnormal corpus call…	HSPA5	heat shock protein family A (Hsp70) member 5	ENSG00000044574	HGNC:5238
Hspb11	heat shock protein family B (small), member 11	abnormal neural tube morphology_(neural tube)	HSPB11	heat shock protein family B (small) member 11	ENSG00000081870	HGNC:25019
Hspd1	heat shock protein 1 (chaperonin)	abnormal motor neuron morphology_(NA)	HSPD1	heat shock protein family D (Hsp60) member 1	ENSG00000144381	HGNC:5261
Hspg2	perlecan (heparan sulfate proteoglycan 2)	exencephaly_(brain); abnormal brain morphology_(brain); abnormal nervous system morphology_(nervous system)	HSPG2	heparan sulfate proteoglycan 2	ENSG00000142798	HGNC:5273
Htr1a	5-hydroxytryptamine (serotonin) receptor 1A	abnormal nervous system physiology_(nervous system)	HTR1A	5-hydroxytryptamine receptor 1A	ENSG00000178394	HGNC:5286
Htra2	HtrA serine peptidase 2	loss of basal ganglia neurons_(basal ganglia); abnormal basal ganglion morphology_(basal ganglia); decreased brain size_(brain); abnormal brain morphology_(brain); decreased brain weight_(brain); increased brain apoptosis_(brain); neurodegeneration_(nervous system); abnormal nervous system morphology_(nervous system); abnormal spinal cord morphology_(spinal cord); motor neuron degeneration_(NA); …	HTRA2	HtrA serine peptidase 2	ENSG00000115317	HGNC:14348
Htt	huntingtin	decreased brain size_(brain); exencephaly_(brain); abnormal brain morphology_(brain); brain atrophy_(brain); abnormal brain ventricle morphology_(brain ventricle); abnormal cerebral aqueduct morphology_(cerebral aqueduct); abnormal cerebral cortex morphology_(cerebral cortex); abnormal brain internal capsule morphology_(cerebral internal capsule); absent hippocampal fimbria_(fimbria hippocampus);…	HTT	huntingtin	ENSG00000197386	HGNC:4851
Hus1	HUS1 checkpoint clamp component	abnormal neural tube morphology_(neural tube); kinked neural tube_(neural tube)	HUS1	HUS1 checkpoint clamp component	ENSG00000136273	HGNC:5309
Huwe1	HECT, UBA and WWE domain containing 1	decreased brain size_(brain); abnormal brain morphology_(brain); small cerebellum_(cerebellum); abnormal cerebral cortex morphology_(cerebral cortex); abnormal stratification in cerebral cortex_(cerebral cortex); thin cerebral cortex_(cerebral cortex); abnormal dentate gyrus morphology_(dentate gyrus); abnormal neuronal precursor proliferation_(NA); increased neuronal precursor cell number_(NA)	HUWE1	HECT, UBA and WWE domain containing E3 ubiquitin protein ligase 1	ENSG00000086758	HGNC:30892
Hydin	HYDIN, axonemal central pair apparatus protein	abnormal brain ependyma motile cilium morphology_(brain); abnormal brain meninges morphology_(brain meninges); enlarged brain ventricles_(brain ventricle); abnormal brainstem morphology_(brainstem); small cerebellum_(cerebellum); abnormal cerebral aqueduct morphology_(cerebral aqueduct); thin cerebral cortex_(cerebral cortex); small olfactory bulb_(main olfactory bulb)	HYDIN	HYDIN axonemal central pair apparatus protein	ENSG00000157423	HGNC:19368
Hyou1	hypoxia up-regulated 1	increased susceptibility to neuronal excitotoxicity_(NA); decreased susceptibility to neuronal excitotoxicity_(NA)	HYOU1	hypoxia up-regulated 1	ENSG00000149428	HGNC:16931
Icmt	isoprenylcysteine carboxyl methyltransferase	increased forebrain apoptosis_(forebrain); abnormal retinal neuronal layer morphology_(neural retina); increased neural tube apoptosis_(neural tube)	ICMT	isoprenylcysteine carboxyl methyltransferase	ENSG00000116237	HGNC:5350
Id2	inhibitor of DNA binding 2	abnormal olfactory bulb morphology_(main olfactory bulb); small olfactory bulb_(main olfactory bulb); loss of dopaminergic neurons_(nervous system); premature neuronal precursor differentiation_(NA); abnormal neuronal precursor proliferation_(NA)	ID2	inhibitor of DNA binding 2	ENSG00000115738	HGNC:5361
Id4	inhibitor of DNA binding 4	abnormal basal ganglion morphology_(basal ganglia); decreased brain size_(brain); abnormal stratification in cerebral cortex_(cerebral cortex); abnormal neocortex morphology_(neocortex); premature neuronal precursor differentiation_(NA); abnormal neuron differentiation_(NA)	ID4	inhibitor of DNA binding 4, HLH protein	ENSG00000172201	HGNC:5363
Ids	iduronate 2-sulfatase	abnormal brain morphology_(brain); increased brain weight_(brain); brain vacuoles_(brain); abnormal brainstem morphology_(brainstem); abnormal spinal cord morphology_(spinal cord); abnormal neuron morphology_(NA)	IDS	iduronate 2-sulfatase	ENSG00000010404	HGNC:5389
Idua	iduronidase, alpha-L	abnormal cerebellar cortex morphology_(cerebellar cortex); abnormal neuron morphology_(NA)	IDUA	alpha-L-iduronidase	ENSG00000127415	HGNC:5391
Ifna1	interferon alpha 1	abnormal basal ganglion morphology_(basal ganglia); abnormal brain morphology_(brain); calcified brain_(brain); abnormal cerebellum morphology_(cerebellum); abnormal cerebellar granule layer morphology_(cerebellum granule cell layer); neurodegeneration_(nervous system)	IFNA1	interferon alpha 1	ENSG00000197919	HGNC:5417
Ifng	interferon gamma	abnormal cerebellum morphology_(cerebellum); enlarged cerebellum_(cerebellum); abnormal cerebellum external granule cell layer morphology_(cerebellum external granule cell layer)	IFNG	interferon gamma	ENSG00000111537	HGNC:5438
Ift122	intraflagellar transport 122	exencephaly_(brain); abnormal neural tube morphology_(neural tube); abnormal spinal cord morphology_(spinal cord); abnormal spinal cord interneuron morphology_(spinal cord); increased motor neuron number_(NA)	IFT122	intraflagellar transport 122	ENSG00000163913	HGNC:13556
Ift140	intraflagellar transport 140	exencephaly_(brain); abnormal neural tube morphology_(neural tube)	IFT140	intraflagellar transport 140	ENSG00000187535	HGNC:29077
Ift172	intraflagellar transport 172	exencephaly_(brain); enlarged brain ventricles_(brain ventricle); abnormal rhombomere morphology_(future hindbrain); abnormal neural tube morphology_(neural tube); abnormal spinal cord morphology_(spinal cord)	IFT172	intraflagellar transport 172	ENSG00000138002	HGNC:30391
Ift43	intraflagellar transport 43	abnormal neural tube morphology_(neural tube)	IFT43	intraflagellar transport 43	ENSG00000119650	HGNC:29669
Ift46	intraflagellar transport 46	abnormal neural tube morphology_(neural tube); kinked neural tube_(neural tube)	IFT46	intraflagellar transport 46	ENSG00000118096	HGNC:26146
Ift57	intraflagellar transport 57	exencephaly_(brain); abnormal neural tube morphology_(neural tube); abnormal spinal cord morphology_(spinal cord)	IFT57	intraflagellar transport 57	ENSG00000114446	HGNC:17367
Ift88	intraflagellar transport 88	exencephaly_(brain); abnormal forebrain morphology_(forebrain); abnormal midbrain morphology_(midbrain); midbrain hyperplasia_(midbrain); wavy neural tube_(neural tube); abnormal neural tube morphology_(neural tube); kinked neural tube_(neural tube)	IFT88	intraflagellar transport 88	ENSG00000032742	HGNC:20606
Igf1	insulin-like growth factor 1	abnormal brain morphology_(brain); abnormal olfactory bulb external plexiform layer morphology_(main olfactory bulb external plexiform layer); abnormal olfactory bulb layer morphology_(main olfactory bulb layer); abnormal olfactory bulb mitral cell layer morphology_(main olfactory bulb mitral cell layer); abnormal nervous system physiology_(nervous system); decreased motor neuron number_(NA); abn…	IGF1	insulin like growth factor 1	ENSG00000017427	HGNC:5464
Igf1r	insulin-like growth factor I receptor	decreased brain size_(brain); abnormal brainstem morphology_(brainstem); abnormal CNS glial cell morphology_(central nervous system); abnormal spinal cord morphology_(spinal cord)	IGF1R	insulin like growth factor 1 receptor	ENSG00000140443	HGNC:5465
Igf2bp1	insulin-like growth factor 2 mRNA binding protein 1	decreased brain size_(brain); abnormal CNS glial cell morphology_(central nervous system); abnormal cerebral cortex morphology_(cerebral cortex); premature neuronal precursor differentiation_(NA); abnormal neuronal stem cell morphology_(NA); decreased neuronal stem cell self-renewal_(NA)	IGF2BP1	insulin like growth factor 2 mRNA binding protein 1	ENSG00000159217	HGNC:28866
Igf2r	insulin-like growth factor 2 receptor	increased brain size_(brain)	IGF2R	insulin like growth factor 2 receptor	ENSG00000197081	HGNC:5467
Ighmbp2	immunoglobulin mu binding protein 2	motor neuron degeneration_(NA)	IGHMBP2	immunoglobulin mu DNA binding protein 2	ENSG00000132740	HGNC:5542
Igsf1	immunoglobulin superfamily, member 1	abnormal pituitary gland morphology_(pituitary gland)	IGSF1	immunoglobulin superfamily member 1	ENSG00000147255	HGNC:5948
Ihh	Indian hedgehog	absent enteric neurons_(enteric nerve)	IHH	Indian hedgehog signaling molecule	ENSG00000163501	HGNC:5956
Il10	interleukin 10	abnormal neuron physiology_(NA); increased susceptibility to neuronal excitotoxicity_(NA)	IL10	interleukin 10	ENSG00000136634	HGNC:5962
Il17rd	interleukin 17 receptor D	abnormal cerebellum morphology_(cerebellum)	IL17RD	interleukin 17 receptor D	ENSG00000144730	HGNC:17616
Il1rapl1	interleukin 1 receptor accessory protein-like 1	abnormal CNS synaptic transmission_(central nervous system); abnormal cerebellar molecular layer_(cerebellum molecular layer)	IL1RAPL1	interleukin 1 receptor accessory protein like 1	ENSG00000169306	HGNC:5996
Il33	interleukin 33	neurodegeneration_(nervous system); hippocampal neuron degeneration_(NA); abnormal neuron morphology_(NA)	IL33	interleukin 33	ENSG00000137033	HGNC:16028
Il34	interleukin 34	increased neuron apoptosis_(NA)	IL34	interleukin 34	ENSG00000157368	HGNC:28529
Il6	interleukin 6	abnormal brain interneuron morphology_(brain); abnormal brain white matter morphology_(brain white matter); abnormal CNS glial cell morphology_(central nervous system); abnormal cerebellar molecular layer_(cerebellum molecular layer); neurodegeneration_(nervous system); abnormal nervous system physiology_(nervous system); abnormal neuron morphology_(NA); abnormal neuron physiology_(NA); decreased…	IL6	interleukin 6	ENSG00000136244	HGNC:6018
Inka1	inka box actin regulator 1	exencephaly_(brain)	INKA1	inka box actin regulator 1	ENSG00000185614	HGNC:32480
Inpp4a	inositol polyphosphate-4-phosphatase, type I	small cerebellum_(cerebellum); thin external granule cell layer_(cerebellum external granule cell layer); neurodegeneration_(nervous system); hippocampal neuron degeneration_(NA)	INPP4A	inositol polyphosphate-4-phosphatase type I A	ENSG00000040933	HGNC:6074
Inpp5a	inositol polyphosphate-5-phosphatase A	small cerebellum_(cerebellum)	INPP5A	inositol polyphosphate-5-phosphatase A	ENSG00000068383	HGNC:6076
Inpp5e	inositol polyphosphate-5-phosphatase E	exencephaly_(brain); abnormal forebrain morphology_(forebrain); abnormal hindbrain morphology_(hindbrain); abnormal midbrain morphology_(midbrain); abnormal nervous system morphology_(nervous system); abnormal neural tube morphology_(neural tube)	INPP5E	inositol polyphosphate-5-phosphatase E	ENSG00000148384	HGNC:21474
Ins2	insulin II	abnormal retinal neuronal layer morphology_(neural retina)	INS	insulin	ENSG00000254647	HGNC:6081
Insc	INSC spindle orientation adaptor protein	decreased brain size_(brain); abnormal cerebral cortex morphology_(cerebral cortex); thickened cerebral cortex_(cerebral cortex); abnormal stratification in cerebral cortex_(cerebral cortex); thin cerebral cortex_(cerebral cortex); abnormal cortical intermediate zone morphology_(cerebral cortex intermediate zone); abnormal neuron morphology_(NA); abnormal neuronal precursor proliferation_(NA); in…	INSC	INSC spindle orientation adaptor protein	ENSG00000188487	HGNC:33116
Insm1	insulinoma-associated 1	small pituitary gland_(pituitary gland); increased neuron apoptosis_(NA); decreased neuron number_(NA); abnormal neuron differentiation_(NA)	INSM1	INSM transcriptional repressor 1	ENSG00000173404	HGNC:6090
Intu	inturned planar cell polarity protein	exencephaly_(brain); abnormal spinal cord interneuron morphology_(spinal cord); abnormal motor neuron morphology_(NA)	INTU	inturned planar cell polarity protein	ENSG00000164066	HGNC:29239
Ip6k3	inositol hexaphosphate kinase 3	thin cerebellar molecular layer_(cerebellum molecular layer); abnormal nervous system physiology_(nervous system); abnormal GABAergic neuron morphology_(NA)	IP6K3	inositol hexakisphosphate kinase 3	ENSG00000161896	HGNC:17269
Ipmk	inositol polyphosphate multikinase	kinked neural tube_(neural tube)	IPMK	inositol polyphosphate multikinase	ENSG00000151151	HGNC:20739
Iqsec2	IQ motif and Sec7 domain 2	abnormal brain interneuron morphology_(brain); abnormal CNS synaptic transmission_(central nervous system); abnormal corpus callosum size_(corpus callosum); increased dentate gyrus size_(dentate gyrus); increased hippocampus volume_(hippocampus); abnormal GABAergic neuron physiology_(NA)	IQSEC2	IQ motif and Sec7 domain ArfGEF 2	ENSG00000124313	HGNC:29059
Ireb2	iron responsive element binding protein 2	increased brain iron level_(brain); decreased brain iron level_(brain); abnormal cerebellum morphology_(cerebellum); abnormal cerebellum white matter morphology_(cerebellum white matter); abnormal cerebral cortex morphology_(cerebral cortex); abnormal corpus callosum morphology_(corpus callosum); abnormal hippocampus pyramidal cell morphology_(hippocampus); abnormal thalamus morphology_(thalamus)…	IREB2	iron responsive element binding protein 2	ENSG00000136381	HGNC:6115
Irs2	insulin receptor substrate 2	small pituitary gland_(pituitary gland)	IRS2	insulin receptor substrate 2	ENSG00000185950	HGNC:6126
Isl1	ISL1 transcription factor, LIM/homeodomain	abnormal spinal cord interneuron morphology_(spinal cord); abnormal motor neuron morphology_(NA); abnormal sensory neuron morphology_(NA)	ISL1	ISL LIM homeobox 1	ENSG00000016082	HGNC:6132
Isl2	insulin related protein 2 (islet 2)	abnormal motor neuron morphology_(NA); abnormal motor neuron innervation pattern_(NA); abnormal neuron specification_(NA)	ISL2	ISL LIM homeobox 2	ENSG00000159556	HGNC:18524
Islr2	immunoglobulin superfamily containing leucine-rich repeat 2	abnormal brain morphology_(brain); abnormal brain internal capsule morphology_(cerebral internal capsule); absent brain internal capsule_(cerebral internal capsule); increased hippocampus pyramidal cell number_(hippocampus); abnormal motor neuron morphology_(NA); abnormal neuron morphology_(NA); decreased neuron number_(NA)	ISLR2	immunoglobulin superfamily containing leucine rich repeat 2	ENSG00000167178	HGNC:29286
Itga5	integrin alpha 5 (fibronectin receptor alpha)	abnormal cerebral cortex morphology_(cerebral cortex); kinked neural tube_(neural tube); abnormal neuronal migration_(NA)	ITGA5	integrin subunit alpha 5	ENSG00000161638	HGNC:6141
Itga6	integrin alpha 6	abnormal brain morphology_(brain); abnormal cerebral cortex morphology_(cerebral cortex); abnormal neuronal precursor cell migration_(NA)	ITGA6	integrin subunit alpha 6	ENSG00000091409	HGNC:6142
Itgav	integrin alpha V	abnormal brain vasculature morphology_(brain)	ITGAV	integrin subunit alpha V	ENSG00000138448	HGNC:6150
Itgb1	integrin beta 1 (fibronectin receptor beta)	exencephaly_(brain); abnormal brain morphology_(brain); abnormal cortical marginal zone morphology_(brain marginal layer); abnormal CNS glial cell morphology_(central nervous system); abnormal cerebellum morphology_(cerebellum); small cerebellum_(cerebellum); abnormal cerebellum vermis morphology_(cerebellum vermis); abnormal cerebral cortex morphology_(cerebral cortex); abnormal enteric neuron m…	ITGB1	integrin subunit beta 1	ENSG00000150093	HGNC:6153
Itgb8	integrin beta 8	abnormal brain vasculature morphology_(brain); enlarged brain ventricles_(brain ventricle)	ITGB8	integrin subunit beta 8	ENSG00000105855	HGNC:6163
Itm2a	integral membrane protein 2A	abnormal neural tube morphology_(neural tube)	ITM2A	integral membrane protein 2A	ENSG00000078596	HGNC:6173
Itm2b	integral membrane protein 2B	abnormal nervous system physiology_(nervous system)	ITM2B	integral membrane protein 2B	ENSG00000136156	HGNC:6174
Itpk1	inositol 1,3,4-triphosphate 5/6 kinase	exencephaly_(brain)	ITPK1	inositol-tetrakisphosphate 1-kinase	ENSG00000100605	HGNC:6177
Itpr1	inositol 1,4,5-trisphosphate receptor 1	decreased brain size_(brain); abnormal CNS synaptic transmission_(central nervous system); abnormal cerebellum morphology_(cerebellum); thin cerebellar molecular layer_(cerebellum molecular layer)	ITPR1	inositol 1,4,5-trisphosphate receptor type 1	ENSG00000150995	HGNC:6180
Itpr3	inositol 1,4,5-triphosphate receptor 3	abnormal brain commissure morphology_(brain commissure); abnormal cerebral cortex morphology_(cerebral cortex); absent corpus callosum_(corpus callosum); abnormal neocortex morphology_(neocortex)	ITPR3	inositol 1,4,5-trisphosphate receptor type 3	ENSG00000096433	HGNC:6182
Itsn1	intersectin 1 (SH3 domain protein 1A)	decreased brain size_(brain); abnormal brain white matter morphology_(brain white matter); abnormal corpus callosum morphology_(corpus callosum); abnormal hippocampal fimbria morphology_(fimbria hippocampus)	ITSN1	intersectin 1	ENSG00000205726	HGNC:6183
Jag1	jagged 1	abnormal neural tube morphology_(neural tube); kinked neural tube_(neural tube); decreased neuronal precursor cell number_(NA); increased neuron number_(NA); abnormal neuron differentiation_(NA)	JAG1	jagged canonical Notch ligand 1	ENSG00000101384	HGNC:6188
Jakmip1	janus kinase and microtubule interacting protein 1	abnormal cerebellum morphology_(cerebellum)	JAKMIP1	janus kinase and microtubule interacting protein 1	ENSG00000152969	HGNC:26460
Jam3	junction adhesion molecule 3	cerebellum atrophy_(cerebellum); abnormal cerebral cortex morphology_(cerebral cortex); thin cerebral cortex_(cerebral cortex); abnormal cerebral cortex pyramidal cell morphology_(cerebral cortex); abnormal nervous system physiology_(nervous system)	JAM3	junctional adhesion molecule 3	ENSG00000166086	HGNC:15532
Jarid2	jumonji, AT rich interactive domain 2	abnormal neural plate morphology_(neural plate); abnormal neural tube morphology_(neural tube)	JARID2	jumonji and AT-rich interaction domain containing 2	ENSG00000008083	HGNC:6196
Jhy	junctional cadherin complex regulator	abnormal brain ependyma motile cilium morphology_(brain); abnormal brain ependyma motile cilium location or orientation_(brain); decreased brain ependyma motile cilium length_(brain); decreased brain ependyma motile cilium number_(brain); neurodegeneration_(nervous system)	JHY	junctional cadherin complex regulator	ENSG00000109944	HGNC:26288
Jmjd6	jumonji domain containing 6	exencephaly_(brain)	JMJD6	jumonji domain containing 6, arginine demethylase and lysine hydroxylase	ENSG00000070495	HGNC:19355
Jun	jun proto-oncogene	exencephaly_(brain); abnormal forebrain morphology_(forebrain); abnormal neural tube morphology_(neural tube); decreased neuron apoptosis_(NA); decreased susceptibility to neuronal excitotoxicity_(NA)	JUN	Jun proto-oncogene, AP-1 transcription factor subunit	ENSG00000177606	HGNC:6204
Junb	jun B proto-oncogene	abnormal neural tube morphology_(neural tube)	JUNB	JunB proto-oncogene, AP-1 transcription factor subunit	ENSG00000171223	HGNC:6205
Kalrn	kalirin, RhoGEF kinase	abnormal cerebral cortex pyramidal cell morphology_(cerebral cortex); abnormal hippocampus pyramidal cell morphology_(hippocampus); abnormal pituitary secretion_(pituitary gland); abnormal neuron physiology_(NA)	KALRN	kalirin RhoGEF kinase	ENSG00000160145	HGNC:4814
Kat2a	K(lysine) acetyltransferase 2A	exencephaly_(brain); abnormal cerebellum vermis morphology_(cerebellum vermis); abnormal midbrain morphology_(midbrain); abnormal neural tube morphology_(neural tube)	KAT2A	lysine acetyltransferase 2A	ENSG00000108773	HGNC:4201
Kat6b	K(lysine) acetyltransferase 6B	decreased brain size_(brain); abnormal cerebral cortex morphology_(cerebral cortex); decreased cerebral cortex pyramidal cell number_(cerebral cortex); small olfactory bulb_(main olfactory bulb); abnormal neuronal migration_(NA)	KAT6B	lysine acetyltransferase 6B	ENSG00000156650	HGNC:17582
Katna1	katanin p60 (ATPase-containing) subunit A1	abnormal dentate gyrus subgranular zone morphology_(dentate gyrus subgranular zone); abnormal neuronal precursor proliferation_(NA); increased neuronal precursor cell number_(NA); decreased neuronal precursor proliferation_(NA)	KATNA1	katanin catalytic subunit A1	ENSG00000186625	HGNC:6216
Katnb1	katanin p80 (WD40-containing) subunit B 1	decreased brain size_(brain); increased brain apoptosis_(brain); abnormal cortical ventricular zone morphology_(brain subventricular zone); loss of cortex neurons_(cerebral cortex); thin cerebral cortex_(cerebral cortex); abnormal forebrain morphology_(forebrain); abnormal neuronal precursor proliferation_(NA); decreased neuronal precursor cell number_(NA)	KATNB1	katanin regulatory subunit B1	ENSG00000140854	HGNC:6217
D430042O09Rik	RIKEN cDNA D430042O09 gene	cerebral aqueductal stenosis_(cerebral aqueduct)	KATNIP	katanin interacting protein	ENSG00000047578	HGNC:29068
Kcna1	potassium voltage-gated channel, shaker-related subfamily, member 1	abnormal brain size_(brain); abnormal brain morphology_(brain); increased brain weight_(brain); increased brain size_(brain); abnormal CNS synaptic transmission_(central nervous system); abnormal cerebral cortex morphology_(cerebral cortex); enlarged hippocampus_(hippocampus); abnormal PNS synaptic transmission_(peripheral nervous system)	KCNA1	potassium voltage-gated channel subfamily A member 1	ENSG00000111262	HGNC:6218
Kcnd2	potassium voltage-gated channel, Shal-related family, member 2	abnormal neuron morphology_(NA)	KCND2	potassium voltage-gated channel subfamily D member 2	ENSG00000184408	HGNC:6238
Kcng4	potassium voltage-gated channel, subfamily G, member 4	abnormal brain morphology_(brain)	KCNG4	potassium voltage-gated channel modifier subfamily G member 4	ENSG00000168418	HGNC:19697
Kcnh3	potassium voltage-gated channel, subfamily H (eag-related), member 3	abnormal CNS synaptic transmission_(central nervous system)	KCNH3	potassium voltage-gated channel subfamily H member 3	ENSG00000135519	HGNC:6252
Kcnj10	potassium inwardly-rectifying channel, subfamily J, member 10	decreased brain size_(brain); brain vacuoles_(brain); abnormal CNS glial cell morphology_(central nervous system); abnormal CNS synaptic transmission_(central nervous system); thin cerebral cortex_(cerebral cortex); abnormal nervous system morphology_(nervous system); abnormal nervous system physiology_(nervous system); abnormal spinal cord morphology_(spinal cord); abnormal spinal cord white mat…	KCNJ10	potassium inwardly rectifying channel subfamily J member 10	ENSG00000177807	HGNC:6256
Kcnj16	potassium inwardly-rectifying channel, subfamily J, member 16	abnormal neuron physiology_(NA)	KCNJ16	potassium inwardly rectifying channel subfamily J member 16	ENSG00000153822	HGNC:6262
Kcnj6	potassium inwardly-rectifying channel, subfamily J, member 6	abnormal CNS synaptic transmission_(central nervous system); abnormal cerebellar cortex morphology_(cerebellar cortex); abnormal cerebellum morphology_(cerebellum); small cerebellum_(cerebellum); abnormal cerebellum external granule cell layer morphology_(cerebellum external granule cell layer); absent cerebellum fissure_(cerebellum fissure); abnormal cerebellar granule layer morphology_(cerebell…	KCNJ6	potassium inwardly rectifying channel subfamily J member 6	ENSG00000157542	HGNC:6267
Kcnk18	potassium channel, subfamily K, member 18	abnormal neuron physiology_(NA)	KCNK18	potassium two pore domain channel subfamily K member 18	ENSG00000186795	HGNC:19439
Kcnk5	potassium channel, subfamily K, member 5	abnormal nervous system physiology_(nervous system)	KCNK5	potassium two pore domain channel subfamily K member 5	ENSG00000164626	HGNC:6280
Kcnn2	potassium intermediate/small conductance calcium-activated channel, subfamily N, member 2	abnormal brain white matter morphology_(brain white matter); abnormal CNS synaptic transmission_(central nervous system); abnormal spinal cord white matter morphology_(spinal cord white matter)	KCNN2	potassium calcium-activated channel subfamily N member 2	ENSG00000080709	HGNC:6291
Kcnq2	potassium voltage-gated channel, subfamily Q, member 2	abnormal neuron physiology_(NA)	KCNQ2	potassium voltage-gated channel subfamily Q member 2	ENSG00000075043	HGNC:6296
Kcnq3	potassium voltage-gated channel, subfamily Q, member 3	abnormal neuron physiology_(NA)	KCNQ3	potassium voltage-gated channel subfamily Q member 3	ENSG00000184156	HGNC:6297
Kcnt1	potassium channel, subfamily T, member 1	abnormal sensory neuron physiology_(NA)	KCNT1	potassium sodium-activated channel subfamily T member 1	ENSG00000107147	HGNC:18865
Kctd13	potassium channel tetramerisation domain containing 13	abnormal CNS synaptic transmission_(central nervous system); abnormal hippocampal pyramidal neuron dendrite morphology_(NA)	KCTD13	potassium channel tetramerization domain containing 13	ENSG00000174943	HGNC:22234
Kdm2a	lysine (K)-specific demethylase 2A	increased neuron apoptosis_(NA); abnormal neuron proliferation_(NA); impaired neuron differentiation_(NA)	KDM2A	lysine demethylase 2A	ENSG00000173120	HGNC:13606
Kdm2b	lysine (K)-specific demethylase 2B	exencephaly_(brain); absent cerebral aqueduct_(cerebral aqueduct); increased hindbrain size_(hindbrain); increased midbrain size_(midbrain); kinked neural tube_(neural tube); abnormal neuronal precursor proliferation_(NA)	KDM2B	lysine demethylase 2B	ENSG00000089094	HGNC:13610
Kdm5c	lysine (K)-specific demethylase 5C	abnormal pyramidal neuron dendrite morphology_(NA)	KDM5C	lysine demethylase 5C	ENSG00000126012	HGNC:11114
Kdm6a	lysine (K)-specific demethylase 6A	exencephaly_(brain); kinked neural tube_(neural tube)	KDM6A	lysine demethylase 6A	ENSG00000147050	HGNC:12637
Kdm6b	KDM1 lysine (K)-specific demethylase 6B	abnormal nervous system physiology_(nervous system)	KDM6B	lysine demethylase 6B	ENSG00000132510	HGNC:29012
Khdrbs2	KH domain containing, RNA binding, signal transduction associated 2	small cerebellum_(cerebellum)	KHDRBS2	KH RNA binding domain containing, signal transduction associated 2	ENSG00000112232	HGNC:18114
Kidins220	kinase D-interacting substrate 220	decreased brain size_(brain); abnormal brain vasculature morphology_(brain); enlarged brain ventricles_(brain ventricle); abnormal CNS synaptic transmission_(central nervous system); decreased motor neuron number_(NA); increased neuron apoptosis_(NA); abnormal neuron differentiation_(NA)	KIDINS220	kinase D interacting substrate 220	ENSG00000134313	HGNC:29508
Kif14	kinesin family member 14	decreased brain size_(brain); decreased brain weight_(brain); abnormal cerebellar cortex morphology_(cerebellar cortex); cerebellum hypoplasia_(cerebellum); abnormal cerebral cortex morphology_(cerebral cortex); thin cerebral cortex_(cerebral cortex); ectopic cerebral cortex pyramidal cells_(cerebral cortex); abnormal olfactory bulb morphology_(main olfactory bulb); small olfactory bulb_(main olf…	KIF14	kinesin family member 14	ENSG00000118193	HGNC:19181
Kif19a	kinesin family member 19A	increased brain ependyma motile cilium length_(brain)	KIF19	kinesin family member 19	ENSG00000196169	HGNC:26735
Kif1a	kinesin family member 1A	abnormal nervous system physiology_(nervous system); neuron degeneration_(NA)	KIF1A	kinesin family member 1A	ENSG00000130294	HGNC:888
Kif1b	kinesin family member 1B	decreased brain size_(brain); abnormal brain commissure morphology_(brain commissure); abnormal brainstem morphology_(brainstem); abnormal spinal cord ventral horn morphology_(spinal cord ventral horn); decreased neuron number_(NA)	KIF1B	kinesin family member 1B	ENSG00000054523	HGNC:16636
Kif20b	kinesin family member 20B	exencephaly_(brain); abnormal brain morphology_(brain); abnormal cortical ventricular zone morphology_(brain subventricular zone); abnormal cerebral cortex morphology_(cerebral cortex); thin cerebral cortex_(cerebral cortex); abnormal forebrain morphology_(forebrain); forebrain hypoplasia_(forebrain); decreased forebrain size_(forebrain); small olfactory bulb_(main olfactory bulb); absent olfacto…	KIF20B	kinesin family member 20B	ENSG00000138182	HGNC:7212
Kif21a	kinesin family member 21A	abnormal oculomotor nerve morphology_(oculomotor nerve); thin oculomotor nerve_(oculomotor nerve); decreased motor neuron number_(NA); increased neuron apoptosis_(NA)	KIF21A	kinesin family member 21A	ENSG00000139116	HGNC:19349
Kif21b	kinesin family member 21B	abnormal hippocampal pyramidal neuron dendrite morphology_(NA)	KIF21B	kinesin family member 21B	ENSG00000116852	HGNC:29442
Kif26a	kinesin family member 26A	abnormal enteric neuron morphology_(enteric nerve); abnormal neuronal precursor proliferation_(NA)	KIF26A	kinesin family member 26A	ENSG00000066735	HGNC:20226
Kif2a	kinesin family member 2A	enlarged brain ventricles_(brain ventricle); abnormal cerebellum morphology_(cerebellum); abnormal stratification in cerebral cortex_(cerebral cortex); abnormal forebrain morphology_(forebrain); abnormal hindbrain morphology_(hindbrain); abnormal hippocampus layer morphology_(hippocampus layer); abnormal midbrain morphology_(midbrain); abnormal tegmentum morphology_(midbrain tegmentum); abnormal …	KIF2A	kinesin family member 2A	ENSG00000068796	HGNC:6318
Kif3a	kinesin family member 3A	abnormal brain morphology_(brain); absent corpus callosum_(corpus callosum); wavy neural tube_(neural tube); neural tube degeneration_(neural tube); abnormal spinal cord morphology_(spinal cord)	KIF3A	kinesin family member 3A	ENSG00000131437	HGNC:6319
Kif3b	kinesin family member 3B	exencephaly_(brain); abnormal brain weight_(brain); decreased corpus callosum size_(corpus callosum); abnormal hippocampus neuron morphology_(hippocampus); thin hippocampus stratum radiatum_(hippocampus stratum radiatum); abnormal spinal cord morphology_(spinal cord)	KIF3B	kinesin family member 3B	ENSG00000101350	HGNC:6320
Kif5a	kinesin family member 5A	abnormal motor neuron morphology_(NA)	KIF5A	kinesin family member 5A	ENSG00000155980	HGNC:6323
Kif5c	kinesin family member 5C	decreased brain size_(brain); decreased motor neuron number_(NA); increased sensory neuron number_(NA)	KIF5C	kinesin family member 5C	ENSG00000168280	HGNC:6325
Kif6	kinesin family member 6	increased brain size_(brain); abnormal brain ependyma motile cilium morphology_(brain)	KIF6	kinesin family member 6	ENSG00000164627	HGNC:21202
Kif7	kinesin family member 7	exencephaly_(brain); abnormal neural tube morphology_(neural tube); abnormal spinal cord morphology_(spinal cord); abnormal motor neuron morphology_(NA); increased motor neuron number_(NA); abnormal neuron differentiation_(NA)	KIF7	kinesin family member 7	ENSG00000166813	HGNC:30497
Kifap3	kinesin-associated protein 3	abnormal brain morphology_(brain); increased brain size_(brain); abnormal cerebral cortex morphology_(cerebral cortex); abnormal forebrain morphology_(forebrain); abnormal medulla oblongata morphology_(medulla oblongata); abnormal spinal cord morphology_(spinal cord); increased spinal cord apoptosis_(spinal cord)	KIFAP3	kinesin associated protein 3	ENSG00000075945	HGNC:17060
Kifbp	kinesin family binding protein	decreased brain weight_(brain); abnormal cerebral cortex morphology_(cerebral cortex); olfactory bulb hypoplasia_(main olfactory bulb); abnormal olfactory bulb layer morphology_(main olfactory bulb layer)	KIFBP	kinesin family binding protein	ENSG00000198954	HGNC:23419
Kirrel2	kirre like nephrin family adhesion molecule 2	abnormal olfactory bulb glomerular layer morphology_(main olfactory bulb glomerular layer)	KIRREL2	kirre like nephrin family adhesion molecule 2	ENSG00000126259	HGNC:18816
Kirrel3	kirre like nephrin family adhesion molecule 3	abnormal olfactory bulb glomerular layer morphology_(main olfactory bulb glomerular layer); abnormal vomeronasal sensory neuron morphology_(NA)	KIRREL3	kirre like nephrin family adhesion molecule 3	ENSG00000149571	HGNC:23204
Kiss1r	KISS1 receptor	abnormal hypothalamus morphology_(hypothalamus); decreased motor neuron number_(NA)	KISS1R	KISS1 receptor	ENSG00000116014	HGNC:4510
Kl	klotho	abnormal nervous system physiology_(nervous system)	KL	klotho	ENSG00000133116	HGNC:6344
Klc1	kinesin light chain 1	abnormal brain white matter morphology_(brain white matter); abnormal spinal cord white matter morphology_(spinal cord white matter)	KLC1	kinesin light chain 1	ENSG00000126214	HGNC:6387
Klf3	Kruppel-like factor 3 (basic)	increased brain weight_(brain)	KLF3	Kruppel like factor 3	ENSG00000109787	HGNC:16516
Klf7	Kruppel-like factor 7 (ubiquitous)	abnormal brain morphology_(brain); abnormal cerebral cortex morphology_(cerebral cortex); abnormal corpus callosum morphology_(corpus callosum); abnormal dentate gyrus morphology_(dentate gyrus); abnormal hippocampal fimbria morphology_(fimbria hippocampus); abnormal hippocampus pyramidal cell morphology_(hippocampus); small olfactory bulb_(main olfactory bulb); abnormal sensory neuron innervatio…	KLF7	Kruppel like factor 7	ENSG00000118263	HGNC:6350
Klhl1	kelch-like 1	thin cerebellar molecular layer_(cerebellum molecular layer)	KLHL1	kelch like family member 1	ENSG00000150361	HGNC:6352
Klk6	kallikrein related-peptidase 6	abnormal neuron morphology_(NA); decreased neuron number_(NA)	KLK6	kallikrein related peptidase 6	ENSG00000167755	HGNC:6367
Klk8	kallikrein related-peptidase 8	abnormal brain interneuron morphology_(brain); abnormal hippocampus pyramidal cell morphology_(hippocampus); abnormal hippocampus pyramidal cell layer_(hippocampus pyramidal cell layer); abnormal GABAergic neuron morphology_(NA)	KLK8	kallikrein related peptidase 8	ENSG00000129455	HGNC:6369
Kmt2a	lysine (K)-specific methyltransferase 2A	thin cerebellar granule layer_(cerebellum granule cell layer); abnormal dentate gyrus morphology_(dentate gyrus); small olfactory bulb_(main olfactory bulb); decreased neuronal precursor cell number_(NA); abnormal neuron differentiation_(NA); abnormal neuronal precursor cell migration_(NA)	KMT2A	lysine methyltransferase 2A	ENSG00000118058	HGNC:7132
Kmt2b	lysine (K)-specific methyltransferase 2B	exencephaly_(brain); kinked neural tube_(neural tube)	KMT2B	lysine methyltransferase 2B	ENSG00000272333	HGNC:15840
Kmt2d	lysine (K)-specific methyltransferase 2D	abnormal dentate gyrus morphology_(dentate gyrus); abnormal hippocampus granule cell layer_(hippocampus granule cell layer)	KMT2D	lysine methyltransferase 2D	ENSG00000167548	HGNC:7133
Kndc1	kinase non-catalytic C-lobe domain (KIND) containing 1	abnormal cerebellar glomerulus morphology_(cerebellar glomerulus)	KNDC1	kinase non-catalytic C-lobe domain containing 1	ENSG00000171798	HGNC:29374
Knl1	kinetochore scaffold 1	absent corpus callosum_(corpus callosum); premature neuronal precursor differentiation_(NA); decreased neuronal precursor cell number_(NA); decreased neuron number_(NA)	KNL1	kinetochore scaffold 1	ENSG00000137812	HGNC:24054
Kras	Kirsten rat sarcoma viral oncogene homolog	abnormal CNS glial cell morphology_(central nervous system); increased neuron apoptosis_(NA)	KRAS	KRAS proto-oncogene, GTPase	ENSG00000133703	HGNC:6407
Krit1	KRIT1, ankyrin repeat containing	abnormal brain vasculature morphology_(brain); abnormal neural tube morphology_(neural tube)	KRIT1	KRIT1 ankyrin repeat containing	ENSG00000001631	HGNC:1573
Krt1	keratin 1	abnormal cerebellar granule layer morphology_(cerebellum granule cell layer)	KRT1	keratin 1	ENSG00000167768	HGNC:6412
L1cam	L1 cell adhesion molecule	abnormal brain morphology_(brain); abnormal brain ventricle morphology_(brain ventricle); enlarged brain ventricles_(brain ventricle); abnormal CNS synaptic transmission_(central nervous system); abnormal cerebellum morphology_(cerebellum); cerebellum atrophy_(cerebellum); cerebellum vermis hypoplasia_(cerebellum vermis); abnormal cerebral aqueduct morphology_(cerebral aqueduct); thin cerebral co…	L1CAM	L1 cell adhesion molecule	ENSG00000198910	HGNC:6470
L2hgdh	L-2-hydroxyglutarate dehydrogenase	abnormal brain morphology_(brain)	L2HGDH	L-2-hydroxyglutarate dehydrogenase	ENSG00000087299	HGNC:20499
Lag3	lymphocyte-activation gene 3	abnormal dopaminergic neuron morphology_(NA)	LAG3	lymphocyte activating 3	ENSG00000089692	HGNC:6476
Lama1	laminin, alpha 1	abnormal brain meninges morphology_(brain meninges); abnormal brain pia mater morphology_(brain pia mater); abnormal cerebellum morphology_(cerebellum); small cerebellum_(cerebellum); abnormal cerebellar granule layer morphology_(cerebellum granule cell layer); abnormal cerebellar Purkinje cell layer_(cerebellum Purkinje cell layer); abnormal retinal neuronal layer morphology_(neural retina)	LAMA1	laminin subunit alpha 1	ENSG00000101680	HGNC:6481
Lama2	laminin, alpha 2	decreased brain weight_(brain); decreased spinal cord weight_(spinal cord)	LAMA2	laminin subunit alpha 2	ENSG00000196569	HGNC:6482
Lama5	laminin, alpha 5	exencephaly_(brain); abnormal nervous system morphology_(nervous system)	LAMA5	laminin subunit alpha 5	ENSG00000130702	HGNC:6485
Lamc1	laminin, gamma 1	decreased brain size_(brain); exencephaly_(brain); abnormal cerebral cortex morphology_(cerebral cortex); thin cerebral cortex_(cerebral cortex); abnormal neuron differentiation_(NA)	LAMC1	laminin subunit gamma 1	ENSG00000135862	HGNC:6492
Lancl1	LanC (bacterial lantibiotic synthetase component C)-like 1	neurodegeneration_(nervous system); increased neuron apoptosis_(NA); increased susceptibility to neuronal excitotoxicity_(NA)	LANCL1	LanC like 1	ENSG00000115365	HGNC:6508
Laptm4b	lysosomal-associated protein transmembrane 4B	abnormal hindbrain morphology_(hindbrain); abnormal midbrain morphology_(midbrain)	LAPTM4B	lysosomal protein transmembrane 4 beta	ENSG00000104341	HGNC:13646
Large1	LARGE xylosyl- and glucuronyltransferase 1	abnormal retinal neuronal layer morphology_(neural retina); absent Schwann cells_(peripheral nervous system)	LARGE1	LARGE xylosyl- and glucuronyltransferase 1	ENSG00000133424	HGNC:6511
Lats2	large tumor suppressor 2	wavy neural tube_(neural tube); abnormal spinal cord morphology_(spinal cord); increased spinal cord apoptosis_(spinal cord)	LATS2	large tumor suppressor kinase 2	ENSG00000150457	HGNC:6515
Lbr	lamin B receptor	abnormal nervous system morphology_(nervous system); increased neuron apoptosis_(NA)	LBR	lamin B receptor	ENSG00000143815	HGNC:6518
Lbx1	ladybird homeobox 1	abnormal neural tube morphology_(neural tube); abnormal spinal cord dorsal horn morphology_(spinal cord dorsal horn); abnormal GABAergic neuron morphology_(NA); abnormal glutaminergic neuron morphology_(NA)	LBX1	ladybird homeobox 1	ENSG00000138136	HGNC:16960
Ldb1	LIM domain binding 1	small cerebellum_(cerebellum); absent midbrain-hindbrain boundary_(midbrain-hindbrain junction); abnormal neural plate morphology_(neural plate); kinked neural tube_(neural tube)	LDB1	LIM domain binding 1	ENSG00000198728	HGNC:6532
Ldlr	low density lipoprotein receptor	abnormal CNS glial cell morphology_(central nervous system)	LDLR	low density lipoprotein receptor	ENSG00000130164	HGNC:6547
Lef1	lymphoid enhancer binding factor 1	abnormal brain morphology_(brain); absent dentate gyrus_(dentate gyrus); absent hippocampus_(hippocampus); abnormal hippocampus region morphology_(hippocampus region)	LEF1	lymphoid enhancer binding factor 1	ENSG00000138795	HGNC:6551
Lemd2	LEM domain containing 2	abnormal hindbrain morphology_(hindbrain); abnormal midbrain morphology_(midbrain); abnormal retinal neuronal layer morphology_(neural retina); impaired neuron differentiation_(NA)	LEMD2	LEM domain nuclear envelope protein 2	ENSG00000161904	HGNC:21244
Lep	leptin	abnormal sympathetic nervous system physiology_(sympathetic nervous system); abnormal neuron morphology_(NA)	LEP	leptin	ENSG00000174697	HGNC:6553
Lepr	leptin receptor	abnormal CNS synaptic transmission_(central nervous system); abnormal hypothalamus physiology_(hypothalamus); abnormal nervous system morphology_(nervous system); abnormal sympathetic nervous system physiology_(sympathetic nervous system); decreased motor neuron number_(NA); abnormal neuron physiology_(NA)	LEPR	leptin receptor	ENSG00000116678	HGNC:6554
Letm1	leucine zipper-EF-hand containing transmembrane protein 1	abnormal brain morphology_(brain)	LETM1	leucine zipper and EF-hand containing transmembrane protein 1	ENSG00000168924	HGNC:6556
Lgals1	lectin, galactose binding, soluble 1	abnormal sensory neuron morphology_(NA); abnormal olfactory sensory neuron morphology_(NA)	LGALS1	galectin 1	ENSG00000100097	HGNC:6561
Lgi1	leucine-rich repeat LGI family, member 1	abnormal CNS synaptic transmission_(central nervous system); abnormal cerebellum external granule cell layer morphology_(cerebellum external granule cell layer); abnormal cerebral cortex morphology_(cerebral cortex); abnormal hippocampal mossy fiber morphology_(dentate gyrus granule cell layer); abnormal neocortex morphology_(neocortex); neurodegeneration_(nervous system)	LGI1	leucine rich glioma inactivated 1	ENSG00000108231	HGNC:6572
Lgi4	leucine-rich repeat LGI family, member 4	abnormal nervous system morphology_(nervous system); abnormal PNS glial cell morphology_(peripheral nervous system)	LGI4	leucine rich repeat LGI family member 4	ENSG00000153902	HGNC:18712
Lhcgr	luteinizing hormone/choriogonadotropin receptor	decreased brain size_(brain)	LHCGR	luteinizing hormone/choriogonadotropin receptor	ENSG00000138039	HGNC:6585
Lhx1	LIM homeobox protein 1	absent forebrain_(forebrain); absent midbrain_(midbrain); abnormal neural tube morphology_(neural tube); abnormal spinal cord morphology_(spinal cord)	LHX1	LIM homeobox 1	ENSG00000273706	HGNC:6593
Lhx2	LIM homeobox protein 2	abnormal basal ganglion morphology_(basal ganglia); abnormal cerebral cortex morphology_(cerebral cortex); forebrain hypoplasia_(forebrain); absent hippocampus_(hippocampus); abnormal olfactory bulb morphology_(main olfactory bulb); abnormal neocortex morphology_(neocortex)	LHX2	LIM homeobox 2	ENSG00000106689	HGNC:6594
Lhx3	LIM homeobox protein 3	abnormal pituitary gland morphology_(pituitary gland)	LHX3	LIM homeobox 3	ENSG00000107187	HGNC:6595
Lhx5	LIM homeobox protein 5	absent dentate gyrus_(dentate gyrus); absent hippocampal fimbria_(fimbria hippocampus); abnormal Ammon gyrus morphology_(hippocampus); abnormal neuronal precursor proliferation_(NA); abnormal neuronal migration_(NA)	LHX5	LIM homeobox 5	ENSG00000089116	HGNC:14216
Lhx6	LIM homeobox protein 6	abnormal brain interneuron morphology_(brain); abnormal cerebral cortex morphology_(cerebral cortex); abnormal neuronal migration_(NA); decreased neuron number_(NA); abnormal neuron differentiation_(NA)	LHX6	LIM homeobox 6	ENSG00000106852	HGNC:21735
Lhx8	LIM homeobox protein 8	abnormal brain interneuron morphology_(brain); abnormal cholinergic neuron morphology_(NA); abnormal neuron morphology_(NA); abnormal GABAergic neuron morphology_(NA); abnormal neuron differentiation_(NA)	LHX8	LIM homeobox 8	ENSG00000162624	HGNC:28838
Lias	lipoic acid synthetase	exencephaly_(brain); abnormal brain morphology_(brain); forebrain hypoplasia_(forebrain); decreased forebrain size_(forebrain)	LIAS	lipoic acid synthetase	ENSG00000121897	HGNC:16429
Lif	leukemia inhibitory factor	abnormal brain vasculature morphology_(brain); abnormal CNS glial cell morphology_(central nervous system); decreased motor neuron number_(NA)	LIF	LIF interleukin 6 family cytokine	ENSG00000128342	HGNC:6596
Lifr	LIF receptor alpha	abnormal brain morphology_(brain); decreased motor neuron number_(NA)	LIFR	LIF receptor subunit alpha	ENSG00000113594	HGNC:6597
Lig3	ligase III, DNA, ATP-dependent	decreased brain size_(brain); small cerebellum_(cerebellum); abnormal neuronal precursor proliferation_(NA); abnormal neuron differentiation_(NA)	LIG3	DNA ligase 3	ENSG00000005156	HGNC:6600
Lig4	ligase IV, DNA, ATP-dependent	decreased brain size_(brain); decreased brain weight_(brain); abnormal brainstem morphology_(brainstem); thin cerebral cortex_(cerebral cortex); increased forebrain apoptosis_(forebrain); increased spinal cord apoptosis_(spinal cord); increased neuron apoptosis_(NA)	LIG4	DNA ligase 4	ENSG00000174405	HGNC:6601
Limk1	LIM-domain containing, protein kinase	abnormal brain morphology_(brain)	LIMK1	LIM domain kinase 1	ENSG00000106683	HGNC:6613
Llgl1	LLGL1 scribble cell polarity complex component	abnormal brain vasculature morphology_(brain); dilated brain ventricles_(brain ventricle); abnormal cerebral cortex morphology_(cerebral cortex); abnormal neuronal precursor proliferation_(NA); increased neuronal precursor cell number_(NA); decreased neuron number_(NA); abnormal neuron differentiation_(NA)	LLGL1	LLGL scribble cell polarity complex component 1	ENSG00000131899	HGNC:6628
Lmna	lamin A	abnormal enteric neuron morphology_(enteric nerve); abnormal cholinergic neuron morphology_(NA)	LMNA	lamin A/C	ENSG00000160789	HGNC:6636
Lmnb1	lamin B1	decreased brain size_(brain); abnormal stratification in cerebral cortex_(cerebral cortex); decreased midbrain size_(midbrain); abnormal neuron morphology_(NA); abnormal neuronal precursor proliferation_(NA); abnormal neuronal migration_(NA)	LMNB1	lamin B1	ENSG00000113368	HGNC:6637
Lmnb2	lamin B2	decreased brain size_(brain); abnormal cerebellum morphology_(cerebellum); thin external granule cell layer_(cerebellum external granule cell layer); absent Purkinje cell layer_(cerebellum Purkinje cell layer); abnormal cerebral cortex morphology_(cerebral cortex); abnormal stratification in cerebral cortex_(cerebral cortex); abnormal forebrain morphology_(forebrain); abnormal hippocampus layer m…	LMNB2	lamin B2	ENSG00000176619	HGNC:6638
Lmo2	LIM domain only 2	abnormal neural tube morphology_(neural tube)	LMO2	LIM domain only 2	ENSG00000135363	HGNC:6642
Lmo4	LIM domain only 4	exencephaly_(brain); abnormal cerebral cortex morphology_(cerebral cortex); abnormal neural tube morphology_(neural tube)	LMO4	LIM domain only 4	ENSG00000143013	HGNC:6644
Lmtk3	lemur tyrosine kinase 3	abnormal neuron physiology_(NA)	LMTK3	lemur tyrosine kinase 3	ENSG00000142235	HGNC:19295
Lmx1a	LIM homeobox transcription factor 1 alpha	decreased brain size_(brain); abnormal cerebellum morphology_(cerebellum); small cerebellum_(cerebellum); abnormal roof plate morphology_(future brain roof plate); abnormal rhombomere morphology_(future hindbrain); abnormal hippocampus CA3 region morphology_(hippocampus CA3); abnormal hippocampus pyramidal cell layer_(hippocampus pyramidal cell layer); abnormal neural tube morphology_(neural tube…	LMX1A	LIM homeobox transcription factor 1 alpha	ENSG00000162761	HGNC:6653
Lmx1b	LIM homeobox transcription factor 1 beta	abnormal cerebellum morphology_(cerebellum); absent cerebellum_(cerebellum); small cerebellum_(cerebellum); abnormal cerebral cortex morphology_(cerebral cortex); absent midbrain-hindbrain boundary_(midbrain-hindbrain junction); decreased motor neuron number_(NA); abnormal sensory neuron innervation pattern_(NA); abnormal neuron morphology_(NA); abnormal dopaminergic neuron morphology_(NA); abnor…	LMX1B	LIM homeobox transcription factor 1 beta	ENSG00000136944	HGNC:6654
Lpar1	lysophosphatidic acid receptor 1	exencephaly_(brain)	LPAR1	lysophosphatidic acid receptor 1	ENSG00000198121	HGNC:3166
Lpin1	lipin 1	peripheral nervous system degeneration_(peripheral nervous system); abnormal PNS glial cell morphology_(peripheral nervous system)	LPIN1	lipin 1	ENSG00000134324	HGNC:13345
Lpin2	lipin 2	abnormal cerebellum morphology_(cerebellum); abnormal cerebellar Purkinje cell layer_(cerebellum Purkinje cell layer)	LPIN2	lipin 2	ENSG00000101577	HGNC:14450
Lrfn2	leucine rich repeat and fibronectin type III domain containing 2	abnormal CNS synaptic transmission_(central nervous system); abnormal hippocampal pyramidal neuron dendrite morphology_(NA)	LRFN2	leucine rich repeat and fibronectin type III domain containing 2	ENSG00000156564	HGNC:21226
Lrit3	leucine-rich repeat, immunoglobulin-like and transmembrane domains 3	abnormal retinal neuronal layer morphology_(neural retina)	LRIT3	leucine rich repeat, Ig-like and transmembrane domains 3	ENSG00000183423	HGNC:24783
Lrp1	low density lipoprotein receptor-related protein 1	decreased brain cholesterol level_(brain); neurodegeneration_(nervous system); abnormal nervous system physiology_(nervous system)	LRP1	LDL receptor related protein 1	ENSG00000123384	HGNC:6692
Lrp2	low density lipoprotein receptor-related protein 2	exencephaly_(brain); abnormal brain morphology_(brain); abnormal cerebellum fissure morphology_(cerebellum fissure); abnormal cerebral cortex morphology_(cerebral cortex); absent corpus callosum_(corpus callosum); abnormal forebrain morphology_(forebrain); abnormal olfactory bulb morphology_(main olfactory bulb); small olfactory bulb_(main olfactory bulb); absent olfactory bulb_(main olfactory bu…	LRP2	LDL receptor related protein 2	ENSG00000081479	HGNC:6694
Lrp4	low density lipoprotein receptor-related protein 4	abnormal motor neuron morphology_(NA)	LRP4	LDL receptor related protein 4	ENSG00000134569	HGNC:6696
Lrp5	low density lipoprotein receptor-related protein 5	abnormal retinal neuronal layer morphology_(neural retina)	LRP5	LDL receptor related protein 5	ENSG00000162337	HGNC:6697
Lrp6	low density lipoprotein receptor-related protein 6	exencephaly_(brain); abnormal cerebellum morphology_(cerebellum); abnormal forebrain morphology_(forebrain); forebrain hypoplasia_(forebrain); abnormal midbrain morphology_(midbrain); abnormal midbrain-hindbrain boundary morphology_(midbrain-hindbrain junction)	LRP6	LDL receptor related protein 6	ENSG00000070018	HGNC:6698
Lrp8	low density lipoprotein receptor-related protein 8, apolipoprotein e receptor	small cerebellum_(cerebellum); abnormal cerebral cortex morphology_(cerebral cortex); abnormal dentate gyrus morphology_(dentate gyrus); abnormal hippocampus layer morphology_(hippocampus layer); abnormal hippocampus pyramidal cell layer_(hippocampus pyramidal cell layer); decreased motor neuron number_(NA); neuron degeneration_(NA); abnormal neuronal migration_(NA)	LRP8	LDL receptor related protein 8	ENSG00000157193	HGNC:6700
Lrpap1	low density lipoprotein receptor-related protein associated protein 1	abnormal brain interneuron morphology_(brain)	LRPAP1	LDL receptor related protein associated protein 1	ENSG00000163956	HGNC:6701
Lrrc6	leucine rich repeat containing 6 (testis)	abnormal brain morphology_(brain)	LRRC6	leucine rich repeat containing 6	ENSG00000129295	HGNC:16725
Lrrcc1	leucine rich repeat and coiled-coil domain containing 1	abnormal brain morphology_(brain)	LRRCC1	leucine rich repeat and coiled-coil centrosomal protein 1	ENSG00000133739	HGNC:29373
Lrrk2	leucine-rich repeat kinase 2	abnormal hippocampal mossy fiber morphology_(dentate gyrus granule cell layer); increased neuronal precursor cell number_(NA)	LRRK2	leucine rich repeat kinase 2	ENSG00000188906	HGNC:18618
Lrrtm1	leucine rich repeat transmembrane neuronal 1	thin cerebral cortex_(cerebral cortex)	LRRTM1	leucine rich repeat transmembrane neuronal 1	ENSG00000162951	HGNC:19408
Lrrtm3	leucine rich repeat transmembrane neuronal 3	abnormal CNS synaptic transmission_(central nervous system)	LRRTM3	leucine rich repeat transmembrane neuronal 3	ENSG00000198739	HGNC:19410
Lrrtm4	leucine rich repeat transmembrane neuronal 4	abnormal dentate gyrus morphology_(dentate gyrus)	LRRTM4	leucine rich repeat transmembrane neuronal 4	ENSG00000176204	HGNC:19411
Ltn1	listerin E3 ubiquitin protein ligase 1	motor neuron degeneration_(NA); abnormal neuron morphology_(NA); neuron degeneration_(NA); abnormal neuron physiology_(NA)	LTN1	listerin E3 ubiquitin protein ligase 1	ENSG00000198862	HGNC:13082
Luzp1	leucine zipper protein 1	exencephaly_(brain); enlarged brain ventricles_(brain ventricle); abnormal rhombic lip morphology_(cerebellum primordium); abnormal roof plate morphology_(future brain roof plate); abnormal hindbrain morphology_(hindbrain); increased hindbrain apoptosis_(hindbrain); abnormal pons morphology_(pons)	LUZP1	leucine zipper protein 1	ENSG00000169641	HGNC:14985
Lynx1	Ly6/neurotoxin 1	brain vacuoles_(brain); abnormal cerebellum morphology_(cerebellum); abnormal corpus callosum morphology_(corpus callosum); abnormal forebrain morphology_(forebrain); abnormal hindbrain morphology_(hindbrain); abnormal nervous system physiology_(nervous system); neuron degeneration_(NA); increased susceptibility to neuronal excitotoxicity_(NA)	LYNX1	Ly6/neurotoxin 1	ENSG00000180155	HGNC:29604
Lyst	lysosomal trafficking regulator	abnormal hippocampal mossy fiber morphology_(dentate gyrus granule cell layer); abnormal hippocampus pyramidal cell layer_(hippocampus pyramidal cell layer)	LYST	lysosomal trafficking regulator	ENSG00000143669	HGNC:1968
Lztfl1	leucine zipper transcription factor-like 1	enlarged brain ventricles_(brain ventricle)	LZTFL1	leucine zipper transcription factor like 1	ENSG00000163818	HGNC:6741
Lzts1	leucine zipper, putative tumor suppressor 1	abnormal CNS synaptic transmission_(central nervous system)	LZTS1	leucine zipper tumor suppressor 1	ENSG00000061337	HGNC:13861
Macf1	microtubule-actin crosslinking factor 1	abnormal brain morphology_(brain); enlarged brain ventricles_(brain ventricle); abnormal cerebral cortex morphology_(cerebral cortex); abnormal stratification in cerebral cortex_(cerebral cortex); thin cerebral cortex_(cerebral cortex); abnormal dentate gyrus morphology_(dentate gyrus); abnormal hippocampus pyramidal cell layer_(hippocampus pyramidal cell layer); abnormal retinal neuronal layer m…	MACF1	microtubule actin crosslinking factor 1	ENSG00000127603	HGNC:13664
Mad2l2	MAD2 mitotic arrest deficient-like 2	increased forebrain apoptosis_(forebrain)	MAD2L2	mitotic arrest deficient 2 like 2	ENSG00000116670	HGNC:6764
Mafb	v-maf musculoaponeurotic fibrosarcoma oncogene family, protein B (avian)	abnormal brainstem morphology_(brainstem); abnormal rhombomere morphology_(future hindbrain); abnormal hindbrain morphology_(hindbrain); abnormal nervous system physiology_(nervous system); abnormal neural tube morphology_(neural tube); abnormal oculomotor nerve morphology_(oculomotor nerve)	MAFB	MAF bZIP transcription factor B	ENSG00000204103	HGNC:6408
Maged1	melanoma antigen, family D, 1	decreased neuron apoptosis_(NA); abnormal sympathetic neuron physiology_(NA)	MAGED1	MAGE family member D1	ENSG00000179222	HGNC:6813
Magel2	melanoma antigen, family L, 2	abnormal hypothalamus secretion_(hypothalamus)	MAGEL2	MAGE family member L2	ENSG00000254585	HGNC:6814
Magi2	membrane associated guanylate kinase, WW and PDZ domain containing 2	abnormal brain interneuron morphology_(brain); abnormal neuron morphology_(NA)	MAGI2	membrane associated guanylate kinase, WW and PDZ domain containing 2	ENSG00000187391	HGNC:18957
Magoh	mago homolog, exon junction complex core component	decreased brain size_(brain); increased brain apoptosis_(brain); thin cerebral cortex_(cerebral cortex); decreased forebrain size_(forebrain); decreased neocortex size_(neocortex); abnormal neuron apoptosis_(NA); decreased neuron number_(NA); abnormal neuron proliferation_(NA); ectopic cortical neuron_(NA)	MAGOH	mago homolog, exon junction complex subunit	ENSG00000162385	HGNC:6815
Man2b1	mannosidase 2, alpha B1	abnormal brainstem morphology_(brainstem); abnormal cerebral cortex morphology_(cerebral cortex); abnormal forebrain morphology_(forebrain); abnormal hippocampus CA2 region morphology_(hippocampus CA2); abnormal hippocampus CA3 region morphology_(hippocampus CA3); abnormal neuron morphology_(NA)	MAN2B1	mannosidase alpha class 2B member 1	ENSG00000104774	HGNC:6826
Man2c1	mannosidase, alpha, class 2C, member 1	brain vacuoles_(brain); abnormal brain white matter morphology_(brain white matter); abnormal brain internal capsule morphology_(cerebral internal capsule); abnormal corpus callosum morphology_(corpus callosum); abnormal hippocampal fimbria morphology_(fimbria hippocampus); abnormal neocortex morphology_(neocortex); neuron degeneration_(NA)	MAN2C1	mannosidase alpha class 2C member 1	ENSG00000140400	HGNC:6827
Manba	mannosidase, beta A, lysosomal	abnormal amygdala morphology_(amygdala); abnormal cerebral cortex pyramidal cell morphology_(cerebral cortex); abnormal cerebellum deep nucleus morphology_(deep cerebellar nucleus); abnormal Ammon gyrus morphology_(hippocampus); abnormal spinal cord morphology_(spinal cord)	MANBA	mannosidase beta	ENSG00000109323	HGNC:6831
Manf	mesencephalic astrocyte-derived neurotrophic factor	thin cerebral cortex_(cerebral cortex); abnormal cortical intermediate zone morphology_(cerebral cortex intermediate zone); abnormal neuronal migration_(NA); abnormal neuronal stem cell morphology_(NA)	MANF	mesencephalic astrocyte derived neurotrophic factor	ENSG00000145050	HGNC:15461
Maoa	monoamine oxidase A	abnormal cerebral cortex morphology_(cerebral cortex); abnormal motor neuron morphology_(NA)	MAOA	monoamine oxidase A	ENSG00000189221	HGNC:6833
Maob	monoamine oxidase B	decreased susceptibility to dopaminergic neuron neurotoxicity_(NA)	MAOB	monoamine oxidase B	ENSG00000069535	HGNC:6834
Map1a	microtubule-associated protein 1 A	thin cerebellar molecular layer_(cerebellum molecular layer)	MAP1A	microtubule associated protein 1A	ENSG00000166963	HGNC:6835
Map1b	microtubule-associated protein 1B	abnormal cerebellum morphology_(cerebellum); abnormal cerebral cortex morphology_(cerebral cortex); abnormal corpus callosum morphology_(corpus callosum); decreased corpus callosum size_(corpus callosum); absent corpus callosum_(corpus callosum); abnormal dentate gyrus morphology_(dentate gyrus); abnormal olfactory bulb morphology_(main olfactory bulb); abnormal oculomotor nerve morphology_(oculo…	MAP1B	microtubule associated protein 1B	ENSG00000131711	HGNC:6836
Map2k4	mitogen-activated protein kinase kinase 4	abnormal cerebellar granule layer morphology_(cerebellum granule cell layer); abnormal cerebellar Purkinje cell layer_(cerebellum Purkinje cell layer); decreased corpus callosum size_(corpus callosum); abnormal neuron differentiation_(NA)	MAP2K4	mitogen-activated protein kinase kinase 4	ENSG00000065559	HGNC:6844
Map3k12	mitogen-activated protein kinase kinase kinase 12	abnormal brain morphology_(brain); abnormal brain white matter morphology_(brain white matter); abnormal cerebral cortex morphology_(cerebral cortex); abnormal brain internal capsule morphology_(cerebral internal capsule); decreased corpus callosum size_(corpus callosum); abnormal olfactory bulb morphology_(main olfactory bulb); decreased neuron apoptosis_(NA); increased motor neuron number_(NA);…	MAP3K12	mitogen-activated protein kinase kinase kinase 12	ENSG00000139625	HGNC:6851
Map3k4	mitogen-activated protein kinase kinase kinase 4	exencephaly_(brain); abnormal neural tube morphology_(neural tube)	MAP3K4	mitogen-activated protein kinase kinase kinase 4	ENSG00000085511	HGNC:6856
Map3k7	mitogen-activated protein kinase kinase kinase 7	wavy neural tube_(neural tube)	MAP3K7	mitogen-activated protein kinase kinase kinase 7	ENSG00000135341	HGNC:6859
Mapk1	mitogen-activated protein kinase 1	abnormal cerebral cortex morphology_(cerebral cortex); thin cerebral cortex_(cerebral cortex); abnormal neuron differentiation_(NA)	MAPK1	mitogen-activated protein kinase 1	ENSG00000100030	HGNC:6871
Mapk10	mitogen-activated protein kinase 10	abnormal somatic motor system morphology_(somatic motor system); decreased neuron apoptosis_(NA); decreased susceptibility to neuronal excitotoxicity_(NA); decreased susceptibility to dopaminergic neuron neurotoxicity_(NA)	MAPK10	mitogen-activated protein kinase 10	ENSG00000109339	HGNC:6872
Mapk8ip1	mitogen-activated protein kinase 8 interacting protein 1	decreased susceptibility to neuronal excitotoxicity_(NA)	MAPK8IP1	mitogen-activated protein kinase 8 interacting protein 1	ENSG00000121653	HGNC:6882
Mapk8ip2	mitogen-activated protein kinase 8 interacting protein 2	thin cerebellar molecular layer_(cerebellum molecular layer)	MAPK8IP2	mitogen-activated protein kinase 8 interacting protein 2	ENSG00000008735	HGNC:6883
Mapk8ip3	mitogen-activated protein kinase 8 interacting protein 3	decreased brain size_(brain); abnormal brain commissure morphology_(brain commissure); abnormal cortical marginal zone morphology_(brain marginal layer); enlarged brain ventricles_(brain ventricle); abnormal CNS glial cell morphology_(central nervous system); abnormal CNS synaptic transmission_(central nervous system); abnormal cerebral cortex morphology_(cerebral cortex); abnormal cerebral corte…	MAPK8IP3	mitogen-activated protein kinase 8 interacting protein 3	ENSG00000138834	HGNC:6884
Mapt	microtubule-associated protein tau	abnormal dentate gyrus morphology_(dentate gyrus); enlarged hippocampus_(hippocampus); abnormal hippocampus pyramidal cell morphology_(hippocampus); abnormal hippocampus CA1 region morphology_(hippocampus CA1); abnormal motor neuron innervation pattern_(NA); abnormal sensory neuron morphology_(NA); abnormal sensory neuron innervation pattern_(NA)	MAPT	microtubule associated protein tau	ENSG00000186868	HGNC:6893
Marchf5	membrane associated ring-CH-type finger 5	abnormal neuron morphology_(NA)	MARCHF5	membrane associated ring-CH-type finger 5	ENSG00000198060	HGNC:26025
Marchf7	membrane associated ring-CH-type finger 7	abnormal corpus callosum morphology_(corpus callosum); neurodegeneration_(nervous system); abnormal spinal cord morphology_(spinal cord)	MARCHF7	membrane associated ring-CH-type finger 7	ENSG00000136536	HGNC:17393
Marcks	myristoylated alanine rich protein kinase C substrate	decreased brain size_(brain); exencephaly_(brain); abnormal brain commissure morphology_(brain commissure); abnormal cortical marginal zone morphology_(brain marginal layer); dilated brain ventricles_(brain ventricle); abnormal cerebral cortex morphology_(cerebral cortex); abnormal corpus callosum morphology_(corpus callosum); ectopic neuron_(NA)	MARCKS	myristoylated alanine rich protein kinase C substrate	ENSG00000277443	HGNC:6759
Marcksl1	MARCKS-like 1	decreased brain size_(brain); exencephaly_(brain); abnormal brain morphology_(brain); enlarged brain ventricles_(brain ventricle); thin cerebral cortex_(cerebral cortex); absent corpus callosum_(corpus callosum); abnormal neural tube morphology_(neural tube)	MARCKSL1	MARCKS like 1	ENSG00000175130	HGNC:7142
Mark2	MAP/microtubule affinity regulating kinase 2	increased brain size_(brain); small pituitary gland_(pituitary gland)	MARK2	microtubule affinity regulating kinase 2	ENSG00000072518	HGNC:3332
Marveld1	MARVEL (membrane-associating) domain containing 1	abnormal CNS glial cell morphology_(central nervous system); thin external granule cell layer_(cerebellum external granule cell layer); abnormal cerebellar layer morphology_(cerebellum layer); abnormal cerebellar Purkinje cell layer_(cerebellum Purkinje cell layer); abnormal stratification in cerebral cortex_(cerebral cortex); increased neuron apoptosis_(NA); neuron degeneration_(NA); abnormal ne…	MARVELD1	MARVEL domain containing 1	ENSG00000155254	HGNC:28674
Mast1	microtubule associated serine/threonine kinase 1	cerebellum hypoplasia_(cerebellum); thin cerebellar granule layer_(cerebellum granule cell layer); thin cerebellar molecular layer_(cerebellum molecular layer); thin cerebral cortex_(cerebral cortex); increased corpus callosum size_(corpus callosum); increased neuron apoptosis_(NA)	MAST1	microtubule associated serine/threonine kinase 1	ENSG00000105613	HGNC:19034
Mavs	mitochondrial antiviral signaling protein	neuron degeneration_(NA); abnormal neuron physiology_(NA)	MAVS	mitochondrial antiviral signaling protein	ENSG00000088888	HGNC:29233
Mbd1	methyl-CpG binding domain protein 1	decreased brain weight_(brain); abnormal dentate gyrus morphology_(dentate gyrus); abnormal neuron differentiation_(NA)	MBD1	methyl-CpG binding domain protein 1	ENSG00000141644	HGNC:6916
Mbd4	methyl-CpG binding domain protein 4	exencephaly_(brain); abnormal neural tube morphology_(neural tube); abnormal spinal cord interneuron morphology_(spinal cord); increased motor neuron number_(NA)	MBD4	methyl-CpG binding domain 4, DNA glycosylase	ENSG00000129071	HGNC:6919
Mbd5	methyl-CpG binding domain protein 5	increased brain weight_(brain); small pituitary gland_(pituitary gland)	MBD5	methyl-CpG binding domain protein 5	ENSG00000204406	HGNC:20444
Mbnl2	muscleblind like splicing factor 2	abnormal CNS synaptic transmission_(central nervous system)	MBNL2	muscleblind like splicing regulator 2	ENSG00000139793	HGNC:16746
Mboat7	membrane bound O-acyltransferase domain containing 7	abnormal cerebral cortex morphology_(cerebral cortex); forebrain hypoplasia_(forebrain); increased neuron apoptosis_(NA); abnormal neuronal migration_(NA); abnormal neuron differentiation_(NA)	MBOAT7	membrane bound O-acyltransferase domain containing 7	ENSG00000125505	HGNC:15505
Mbp	myelin basic protein	decreased brain cholesterol level_(brain); abnormal brain white matter morphology_(brain white matter); abnormal CNS synaptic transmission_(central nervous system); abnormal cerebellum white matter morphology_(cerebellum white matter); abnormal corpus callosum morphology_(corpus callosum); abnormal neuron morphology_(NA); increased susceptibility to neuronal excitotoxicity_(NA)	MBP	myelin basic protein	ENSG00000197971	HGNC:6925
Mcoln1	mucolipin 1	decreased brain size_(brain); abnormal nervous system morphology_(nervous system)	MCOLN1	mucolipin 1	ENSG00000090674	HGNC:13356
Mcph1	microcephaly, primary autosomal recessive 1	decreased brain size_(brain); thin cerebral cortex_(cerebral cortex); abnormal cortical intermediate zone morphology_(cerebral cortex intermediate zone); abnormal neocortex morphology_(neocortex); increased neuron apoptosis_(NA); abnormal neuronal precursor proliferation_(NA); abnormal neuron differentiation_(NA)	MCPH1	microcephalin 1	ENSG00000147316	HGNC:6954
Mdfi	MyoD family inhibitor	wavy neural tube_(neural tube)	MDFI	MyoD family inhibitor	ENSG00000112559	HGNC:6967
Mdga1	MAM domain containing glycosylphosphatidylinositol anchor 1	abnormal neuronal migration_(NA)	MDGA1	MAM domain containing glycosylphosphatidylinositol anchor 1	ENSG00000112139	HGNC:19267
Mdh2	malate dehydrogenase 2, NAD (mitochondrial)	abnormal neural tube morphology_(neural tube)	MDH2	malate dehydrogenase 2	ENSG00000146701	HGNC:6971
Mdk	midkine	abnormal dentate gyrus morphology_(dentate gyrus)	MDK	midkine	ENSG00000110492	HGNC:6972
Mecom	MDS1 and EVI1 complex locus	abnormal forebrain morphology_(forebrain)	MECOM	MDS1 and EVI1 complex locus	ENSG00000085276	HGNC:3498
Mecp2	methyl CpG binding protein 2	decreased brain size_(brain); decreased brain weight_(brain); increased brain weight_(brain); increased brain cholesterol level_(brain); abnormal cerebellum morphology_(cerebellum); abnormal cerebellar granule layer morphology_(cerebellum granule cell layer); abnormal cerebral cortex morphology_(cerebral cortex); abnormal dentate gyrus morphology_(dentate gyrus); abnormal hippocampus neuron morph…	MECP2	methyl-CpG binding protein 2	ENSG00000169057	HGNC:6990
Med1	mediator complex subunit 1	abnormal brain morphology_(brain); abnormal nervous system morphology_(nervous system); abnormal neuron apoptosis_(NA)	MED1	mediator complex subunit 1	ENSG00000125686	HGNC:9234
Med12	mediator complex subunit 12	exencephaly_(brain); abnormal neural tube morphology_(neural tube); kinked neural tube_(neural tube)	MED12	mediator complex subunit 12	ENSG00000184634	HGNC:11957
Med24	mediator complex subunit 24	abnormal neural tube morphology_(neural tube)	MED24	mediator complex subunit 24	ENSG00000008838	HGNC:22963
Megf10	multiple EGF-like-domains 10	abnormal cerebellum morphology_(cerebellum); increased hindbrain apoptosis_(hindbrain)	MEGF10	multiple EGF like domains 10	ENSG00000145794	HGNC:29634
Megf8	multiple EGF-like-domains 8	exencephaly_(brain); abnormal nervous system morphology_(nervous system)	MEGF8	multiple EGF like domains 8	ENSG00000105429	HGNC:3233
Meis1	Meis homeobox 1	abnormal brain morphology_(brain)	MEIS1	Meis homeobox 1	ENSG00000143995	HGNC:7000
Men1	multiple endocrine neoplasia 1	exencephaly_(brain); abnormal pituitary gland morphology_(pituitary gland); enlarged pituitary gland_(pituitary gland); increased pituitary gland tumor incidence_(pituitary gland)	MEN1	menin 1	ENSG00000133895	HGNC:7010
Mesp1	mesoderm posterior 1	abnormal neural tube morphology_(neural tube)	MESP1	mesoderm posterior bHLH transcription factor 1	ENSG00000166823	HGNC:29658
Met	met proto-oncogene	abnormal brain interneuron morphology_(brain); small cerebellum_(cerebellum); abnormal primary somatosensory cortex morphology_(primary somatosensory cortex); abnormal somatic motor system morphology_(somatic motor system); decreased motor neuron number_(NA); abnormal motor neuron innervation pattern_(NA); abnormal neuron physiology_(NA); abnormal neuron differentiation_(NA)	MET	MET proto-oncogene, receptor tyrosine kinase	ENSG00000105976	HGNC:7029
Mettl14	methyltransferase like 14	enlarged brain ventricles_(brain ventricle); thin cerebral cortex_(cerebral cortex); premature neuronal precursor differentiation_(NA); decreased neuron number_(NA); abnormal neuronal stem cell physiology_(NA)	METTL14	methyltransferase like 14	ENSG00000145388	HGNC:29330
Mfn2	mitofusin 2	abnormal cerebellum morphology_(cerebellum); small cerebellum_(cerebellum); abnormal motor neuron morphology_(NA); increased neuron apoptosis_(NA); abnormal neuron physiology_(NA)	MFN2	mitofusin 2	ENSG00000116688	HGNC:16877
Mfsd2a	major facilitator superfamily domain containing 2A	abnormal nervous system physiology_(nervous system)	MFSD2A	major facilitator superfamily domain containing 2A	ENSG00000168389	HGNC:25897
Mfsd8	major facilitator superfamily domain containing 8	abnormal nervous system morphology_(nervous system)	MFSD8	major facilitator superfamily domain containing 8	ENSG00000164073	HGNC:28486
Mgat1	mannoside acetylglucosaminyltransferase 1	abnormal neural tube morphology_(neural tube)	MGAT1	alpha-1,3-mannosyl-glycoprotein 2-beta-N-acetylglucosaminyltransferase	ENSG00000131446	HGNC:7044
Mgat2	mannoside acetylglucosaminyltransferase 2	abnormal PNS synaptic transmission_(peripheral nervous system)	MGAT2	alpha-1,6-mannosyl-glycoprotein 2-beta-N-acetylglucosaminyltransferase	ENSG00000168282	HGNC:7045
Mgrn1	mahogunin, ring finger 1	brain vacuoles_(brain)	MGRN1	mahogunin ring finger 1	ENSG00000102858	HGNC:20254
Mib1	mindbomb E3 ubiquitin protein ligase 1	abnormal CNS glial cell morphology_(central nervous system); small cerebellum_(cerebellum); abnormal cerebellum external granule cell layer morphology_(cerebellum external granule cell layer); abnormal neural tube morphology_(neural tube); kinked neural tube_(neural tube); premature neuronal precursor differentiation_(NA); abnormal neuronal migration_(NA)	MIB1	mindbomb E3 ubiquitin protein ligase 1	ENSG00000101752	HGNC:21086
Mib2	mindbomb E3 ubiquitin protein ligase 2	exencephaly_(brain)	MIB2	mindbomb E3 ubiquitin protein ligase 2	ENSG00000197530	HGNC:30577
Mid1	midline 1	abnormal brain morphology_(brain); abnormal cerebellar cortex morphology_(cerebellar cortex); abnormal cerebellum external granule cell layer morphology_(cerebellum external granule cell layer); abnormal cerebellum fissure morphology_(cerebellum fissure); abnormal cerebellum vermis lobule I morphology_(cerebellum vermis lobule I); abnormal cerebellum vermis lobule II morphology_(cerebellum vermis…	MID1	midline 1	ENSG00000101871	HGNC:7095
Mitf	melanogenesis associated transcription factor	abnormal retinal neuronal layer morphology_(neural retina)	MITF	melanocyte inducing transcription factor	ENSG00000187098	HGNC:7105
Mkks	McKusick-Kaufman syndrome	exencephaly_(brain); thin cerebral cortex_(cerebral cortex)	MKKS	McKusick-Kaufman syndrome	ENSG00000125863	HGNC:7108
Mkln1	muskelin 1, intracellular mediator containing kelch motifs	abnormal nervous system physiology_(nervous system); abnormal GABAergic neuron morphology_(NA)	MKLN1	muskelin 1	ENSG00000128585	HGNC:7109
Mks1	MKS transition zone complex subunit 1	exencephaly_(brain); abnormal brain morphology_(brain); cerebellum vermis hypoplasia_(cerebellum vermis); abnormal cerebral aqueduct morphology_(cerebral aqueduct); abnormal cerebral cortex morphology_(cerebral cortex); abnormal neocortex morphology_(neocortex); abnormal neural tube morphology_(neural tube); increased neuron apoptosis_(NA)	MKS1	MKS transition zone complex subunit 1	ENSG00000011143	HGNC:7121
Mlc1	megalencephalic leukoencephalopathy with subcortical cysts 1 homolog (human)	increased brain weight_(brain); increased brain size_(brain); brain vacuoles_(brain); abnormal brain white matter morphology_(brain white matter); abnormal cerebellum morphology_(cerebellum); abnormal corpus callosum morphology_(corpus callosum)	MLC1	modulator of VRAC current 1	ENSG00000100427	HGNC:17082
Mmp24	matrix metallopeptidase 24	abnormal spinal cord morphology_(spinal cord)	MMP24	matrix metallopeptidase 24	ENSG00000125966	HGNC:7172
Mmp9	matrix metallopeptidase 9	decreased neuron apoptosis_(NA)	MMP9	matrix metallopeptidase 9	ENSG00000100985	HGNC:7176
Mmut	methylmalonyl-Coenzyme A mutase	abnormal brain morphology_(brain); increased brain weight_(brain)	MMUT	methylmalonyl-CoA mutase	ENSG00000146085	HGNC:7526
Mnx1	motor neuron and pancreas homeobox 1	abnormal motor neuron morphology_(NA)	MNX1	motor neuron and pancreas homeobox 1	ENSG00000130675	HGNC:4979
Mocs2	molybdenum cofactor synthesis 2	increased neuron apoptosis_(NA)	MOCS2	molybdenum cofactor synthesis 2	ENSG00000164172	HGNC:7193
Morc2a	microrchidia 2A	abnormal brain morphology_(brain); enlarged brain ventricles_(brain ventricle); abnormal brain internal capsule morphology_(cerebral internal capsule); abnormal forebrain morphology_(forebrain); abnormal hindbrain morphology_(hindbrain); abnormal olfactory bulb morphology_(main olfactory bulb); abnormal pineal gland morphology_(pineal gland); abnormal pituitary gland morphology_(pituitary gland);…	MORC2	MORC family CW-type zinc finger 2	ENSG00000133422	HGNC:23573
Mpp3	membrane protein, palmitoylated 3 (MAGUK p55 subfamily member 3)	abnormal cerebral cortex morphology_(cerebral cortex); abnormal neuronal migration_(NA)	MPP3	membrane palmitoylated protein 3	ENSG00000161647	HGNC:7221
Mpp5	membrane protein, palmitoylated 5 (MAGUK p55 subfamily member 5)	abnormal brain morphology_(brain); abnormal cerebral cortex morphology_(cerebral cortex); loss of cortex neurons_(cerebral cortex); thin cerebral cortex_(cerebral cortex); increased neuron apoptosis_(NA); premature neuronal precursor differentiation_(NA); abnormal neuronal precursor proliferation_(NA)	MPP5	membrane palmitoylated protein 5	ENSG00000072415	HGNC:18669
Mpz	myelin protein zero	abnormal nervous system physiology_(nervous system); abnormal neuron morphology_(NA); neuron degeneration_(NA)	MPZ	myelin protein zero	ENSG00000158887	HGNC:7225
Mrgprd	MAS-related GPR, member D	abnormal neuron morphology_(NA)	MRGPRD	MAS related GPR family member D	ENSG00000172938	HGNC:29626
Mrpl3	mitochondrial ribosomal protein L3	brain vacuoles_(brain); neurodegeneration_(nervous system)	MRPL3	mitochondrial ribosomal protein L3	ENSG00000114686	HGNC:10379
Msgn1	mesogenin 1	kinked neural tube_(neural tube)	MSGN1	mesogenin 1	ENSG00000151379	HGNC:14907
Msi1	musashi RNA-binding protein 1	abnormal cerebral cortex morphology_(cerebral cortex); abnormal corpus callosum morphology_(corpus callosum)	MSI1	musashi RNA binding protein 1	ENSG00000135097	HGNC:7330
Msx1	msh homeobox 1	exencephaly_(brain); abnormal brain morphology_(brain); abnormal brain commissure morphology_(brain commissure); abnormal roof plate morphology_(future brain roof plate); increased neuron number_(NA)	MSX1	msh homeobox 1	ENSG00000163132	HGNC:7391
Msx2	msh homeobox 2	delaminated cerebellar granule layer_(cerebellum granule cell layer); delaminated Purkinje cell layer_(cerebellum Purkinje cell layer); cerebellum vermis hypoplasia_(cerebellum vermis); absent cerebellum vermis lobule IX_(cerebellum vermis lobule IX); absent cerebellum vermis lobule VIII_(cerebellum vermis lobule VIII)	MSX2	msh homeobox 2	ENSG00000120149	HGNC:7392
Mt3	metallothionein 3	abnormal hippocampal mossy fiber morphology_(dentate gyrus granule cell layer); abnormal Ammon gyrus morphology_(hippocampus); abnormal thalamus morphology_(thalamus)	MT3	metallothionein 3	ENSG00000087250	HGNC:7408
Mtf1	metal response element binding transcription factor 1	abnormal forebrain morphology_(forebrain)	MTF1	metal regulatory transcription factor 1	ENSG00000188786	HGNC:7428
Mthfd1	methylenetetrahydrofolate dehydrogenase (NADP+ dependent), methenyltetrahydrofolate cyclohydrolase, formyltetrahydrofolate synthase	wavy neural tube_(neural tube); kinked neural tube_(neural tube)	MTHFD1	methylenetetrahydrofolate dehydrogenase, cyclohydrolase and formyltetrahydrofolate synthetase 1	ENSG00000100714	HGNC:7432
Mthfd1l	methylenetetrahydrofolate dehydrogenase (NADP+ dependent) 1-like	exencephaly_(brain); wavy neural tube_(neural tube); abnormal neural tube morphology_(neural tube)	MTHFD1L	methylenetetrahydrofolate dehydrogenase (NADP+ dependent) 1 like	ENSG00000120254	HGNC:21055
Mthfr	methylenetetrahydrofolate reductase	small cerebellum_(cerebellum); abnormal cerebellar granule layer morphology_(cerebellum granule cell layer); delaminated Purkinje cell layer_(cerebellum Purkinje cell layer)	MTHFR	methylenetetrahydrofolate reductase	ENSG00000177000	HGNC:7436
Mtnr1a	melatonin receptor 1A	abnormal neuron physiology_(NA)	MTNR1A	melatonin receptor 1A	ENSG00000168412	HGNC:7463
Mtor	mechanistic target of rapamycin kinase	abnormal forebrain morphology_(forebrain); forebrain hypoplasia_(forebrain); abnormal midbrain morphology_(midbrain)	MTOR	mechanistic target of rapamycin kinase	ENSG00000198793	HGNC:3942
Mttp	microsomal triglyceride transfer protein	exencephaly_(brain)	MTTP	microsomal triglyceride transfer protein	ENSG00000138823	HGNC:7467
Musk	muscle, skeletal, receptor tyrosine kinase	abnormal motor neuron innervation pattern_(NA)	MUSK	muscle associated receptor tyrosine kinase	ENSG00000030304	HGNC:7525
Mutyh	mutY DNA glycosylase	decreased susceptibility to neuronal excitotoxicity_(NA)	MUTYH	mutY DNA glycosylase	ENSG00000132781	HGNC:7527
Mybphl	myosin binding protein H-like	abnormal forebrain morphology_(forebrain)	MYBPHL	myosin binding protein H like	ENSG00000221986	HGNC:30434
Myc	myelocytomatosis oncogene	increased pituitary gland tumor incidence_(pituitary gland)	MYC	MYC proto-oncogene, bHLH transcription factor	ENSG00000136997	HGNC:7553
Mycbp2	MYC binding protein 2, E3 ubiquitin protein ligase	abnormal brain morphology_(brain); abnormal brain interneuron morphology_(brain); loss of cortex neurons_(cerebral cortex); abnormal brain internal capsule morphology_(cerebral internal capsule); decreased corpus callosum size_(corpus callosum); abnormal corpus callosum morphology_(corpus callosum); abnormal midbrain morphology_(midbrain); abnormal nervous system morphology_(nervous system); abno…	MYCBP2	MYC binding protein 2	ENSG00000005810	HGNC:23386
Mycn	v-myc avian myelocytomatosis viral related oncogene, neuroblastoma derived	decreased brain size_(brain); abnormal brain morphology_(brain); abnormal cortical ventricular zone morphology_(brain subventricular zone); abnormal cerebellum morphology_(cerebellum); small cerebellum_(cerebellum); abnormal cerebellum external granule cell layer morphology_(cerebellum external granule cell layer); abnormal cerebellar granule layer morphology_(cerebellum granule cell layer); abno…	MYCN	MYCN proto-oncogene, bHLH transcription factor	ENSG00000134323	HGNC:7559
Myd88	myeloid differentiation primary response gene 88	abnormal nervous system physiology_(nervous system); abnormal neuron differentiation_(NA)	MYD88	MYD88 innate immune signal transduction adaptor	ENSG00000172936	HGNC:7562
Myh10	myosin, heavy polypeptide 10, non-muscle	exencephaly_(brain); dilated brain ventricles_(brain ventricle); abnormal cerebellum morphology_(cerebellum); small cerebellum_(cerebellum); abnormal cerebellum external granule cell layer morphology_(cerebellum external granule cell layer); abnormal cerebellar granule layer morphology_(cerebellum granule cell layer); abnormal cerebellar molecular layer_(cerebellum molecular layer); abnormal cere…	MYH10	myosin heavy chain 10	ENSG00000133026	HGNC:7568
Myh9	myosin, heavy polypeptide 9, non-muscle	abnormal brain vasculature morphology_(brain)	MYH9	myosin heavy chain 9	ENSG00000100345	HGNC:7579
Myo10	myosin X	exencephaly_(brain); abnormal brain morphology_(brain)	MYO10	myosin X	ENSG00000145555	HGNC:7593
Myo5a	myosin VA	abnormal cerebellum morphology_(cerebellum)	MYO5A	myosin VA	ENSG00000197535	HGNC:7602
Myo9a	myosin IXa	brain ventricle stenosis_(brain ventricle); abnormal cerebral aqueduct morphology_(cerebral aqueduct); abnormal neural tube ventricular layer morphology_(future brain ventricular layer)	MYO9A	myosin IXA	ENSG00000066933	HGNC:7608
Myoc	myocilin	abnormal retinal neuronal layer morphology_(neural retina)	MYOC	myocilin	ENSG00000034971	HGNC:7610
Myrf	myelin regulatory factor	abnormal spinal cord morphology_(spinal cord)	MYRF	myelin regulatory factor	ENSG00000124920	HGNC:1181
Nae1	NEDD8 activating enzyme E1 subunit 1	abnormal CNS synaptic transmission_(central nervous system)	NAE1	NEDD8 activating enzyme E1 subunit 1	ENSG00000159593	HGNC:621
Naglu	alpha-N-acetylglucosaminidase (Sanfilippo disease IIIB)	abnormal accessory olfactory bulb morphology_(accessory olfactory bulb); abnormal amygdala morphology_(amygdala); abnormal cerebral cortex morphology_(cerebral cortex); abnormal cerebellum deep nucleus morphology_(deep cerebellar nucleus); abnormal olfactory bulb morphology_(main olfactory bulb); abnormal midbrain morphology_(midbrain); abnormal pons morphology_(pons); abnormal neuron morphology_…	NAGLU	N-acetyl-alpha-glucosaminidase	ENSG00000108784	HGNC:7632
Naip1	NLR family, apoptosis inhibitory protein 1	increased susceptibility to neuronal excitotoxicity_(NA)	NAIP	NLR family apoptosis inhibitory protein	ENSG00000249437	HGNC:7634
Nampt	nicotinamide phosphoribosyltransferase	abnormal brain morphology_(brain); abnormal neural tube morphology_(neural tube)	NAMPT	nicotinamide phosphoribosyltransferase	ENSG00000105835	HGNC:30092
Nap1l1	nucleosome assembly protein 1-like 1	decreased neuronal precursor proliferation_(NA)	NAP1L1	nucleosome assembly protein 1 like 1	ENSG00000187109	HGNC:7637
Napa	N-ethylmaleimide sensitive fusion protein attachment protein alpha	abnormal brain ependyma morphology_(brain ependyma); abnormal cortical marginal zone morphology_(brain marginal layer); abnormal cortical ventricular zone morphology_(brain subventricular zone); abnormal cerebellum vermis morphology_(cerebellum vermis); abnormal cerebral aqueduct morphology_(cerebral aqueduct); abnormal cerebral cortex morphology_(cerebral cortex); abnormal corpus callosum morpho…	NAPA	NSF attachment protein alpha	ENSG00000105402	HGNC:7641
Napb	N-ethylmaleimide sensitive fusion protein attachment protein beta	abnormal neuron physiology_(NA)	NAPB	NSF attachment protein beta	ENSG00000125814	HGNC:15751
Napepld	N-acyl phosphatidylethanolamine phospholipase D	abnormal nervous system physiology_(nervous system)	NAPEPLD	N-acyl phosphatidylethanolamine phospholipase D	ENSG00000161048	HGNC:21683
Nat8l	N-acetyltransferase 8-like	abnormal brain morphology_(brain)	NAT8L	N-acetyltransferase 8 like	ENSG00000185818	HGNC:26742
Nbea	neurobeachin	increased brain weight_(brain); abnormal CNS synaptic transmission_(central nervous system)	NBEA	neurobeachin	ENSG00000172915	HGNC:7648
Nbn	nibrin	decreased brain weight_(brain); small cerebellum_(cerebellum); abnormal cerebellum external granule cell layer morphology_(cerebellum external granule cell layer); abnormal cerebellar granule layer morphology_(cerebellum granule cell layer); abnormal cerebellar Purkinje cell layer_(cerebellum Purkinje cell layer); abnormal neuron differentiation_(NA)	NBN	nibrin	ENSG00000104320	HGNC:7652
Ncald	neurocalcin delta	decreased brain size_(brain); decreased brain weight_(brain); abnormal dentate gyrus subgranular zone morphology_(dentate gyrus subgranular zone); abnormal nervous system physiology_(nervous system); abnormal neuronal migration_(NA); decreased neuron number_(NA); impaired neuron differentiation_(NA)	NCALD	neurocalcin delta	ENSG00000104490	HGNC:7655
Ncam1	neural cell adhesion molecule 1	decreased brain size_(brain); abnormal CNS glial cell morphology_(central nervous system); abnormal cerebellum morphology_(cerebellum); abnormal hippocampus CA3 region morphology_(hippocampus CA3); abnormal hippocampus pyramidal cell layer_(hippocampus pyramidal cell layer); abnormal olfactory bulb morphology_(main olfactory bulb); small olfactory bulb_(main olfactory bulb); abnormal neuron diffe…	NCAM1	neural cell adhesion molecule 1	ENSG00000149294	HGNC:7656
Ncam2	neural cell adhesion molecule 2	abnormal olfactory bulb morphology_(main olfactory bulb); abnormal neuron proliferation_(NA)	NCAM2	neural cell adhesion molecule 2	ENSG00000154654	HGNC:7657
Ncaph	non-SMC condensin I complex, subunit H	abnormal cerebral cortex morphology_(cerebral cortex); decreased neuron number_(NA); abnormal neuronal stem cell morphology_(NA); abnormal neuronal stem cell physiology_(NA)	NCAPH	non-SMC condensin I complex subunit H	ENSG00000121152	HGNC:1112
Ncaph2	non-SMC condensin II complex, subunit H2	decreased brain weight_(brain); abnormal cerebral cortex morphology_(cerebral cortex); abnormal neocortex size_(neocortex); decreased neuron number_(NA); abnormal neuronal stem cell morphology_(NA); abnormal neuronal stem cell physiology_(NA)	NCAPH2	non-SMC condensin II complex subunit H2	ENSG00000025770	HGNC:25071
Ncdn	neurochondrin	abnormal dentate gyrus morphology_(dentate gyrus); abnormal hippocampal mossy fiber morphology_(dentate gyrus granule cell layer)	NCDN	neurochondrin	ENSG00000020129	HGNC:17597
Nckap1	NCK-associated protein 1	abnormal neural tube morphology_(neural tube)	NCKAP1	NCK associated protein 1	ENSG00000061676	HGNC:7666
Nckipsd	NCK interacting protein with SH3 domain	abnormal neuron morphology_(NA)	NCKIPSD	NCK interacting protein with SH3 domain	ENSG00000213672	HGNC:15486
Ncoa1	nuclear receptor coactivator 1	abnormal cerebellum morphology_(cerebellum); abnormal cerebellar Purkinje cell layer_(cerebellum Purkinje cell layer)	NCOA1	nuclear receptor coactivator 1	ENSG00000084676	HGNC:7668
Ncoa6	nuclear receptor coactivator 6	abnormal hypothalamus morphology_(hypothalamus); absent olfactory bulb_(main olfactory bulb); small thalamus_(thalamus); decreased neuron number_(NA)	NCOA6	nuclear receptor coactivator 6	ENSG00000198646	HGNC:15936
Ncor1	nuclear receptor co-repressor 1	small thalamus_(thalamus)	NCOR1	nuclear receptor corepressor 1	ENSG00000141027	HGNC:7672
Ncor2	nuclear receptor co-repressor 2	abnormal cerebral cortex morphology_(cerebral cortex); abnormal neuronal precursor proliferation_(NA)	NCOR2	nuclear receptor corepressor 2	ENSG00000196498	HGNC:7673
Ncstn	nicastrin	loss of cortex neurons_(cerebral cortex); thin cerebral cortex_(cerebral cortex); abnormal neural tube morphology_(neural tube); kinked neural tube_(neural tube); increased neuron apoptosis_(NA)	NCSTN	nicastrin	ENSG00000162736	HGNC:17091
Nde1	nudE neurodevelopment protein 1	decreased brain size_(brain); decreased brain weight_(brain); abnormal cerebral cortex morphology_(cerebral cortex); loss of cortex neurons_(cerebral cortex); abnormal neuronal migration_(NA); abnormal neuron differentiation_(NA)	NDE1	nudE neurodevelopment protein 1	ENSG00000072864	HGNC:17619
Ndel1	nudE neurodevelopment protein 1 like 1	abnormal hippocampus pyramidal cell morphology_(hippocampus)	NDEL1	nudE neurodevelopment protein 1 like 1	ENSG00000166579	HGNC:17620
Ndfip1	Nedd4 family interacting protein 1	increased susceptibility to dopaminergic neuron neurotoxicity_(NA)	NDFIP1	Nedd4 family interacting protein 1	ENSG00000131507	HGNC:17592
Ndn	necdin	abnormal hypothalamus morphology_(hypothalamus); abnormal sensory neuron innervation pattern_(NA); abnormal proprioceptive neuron morphology_(NA)	NDN	necdin, MAGE family member	ENSG00000182636	HGNC:7675
Ndp	Norrie disease (pseudoglioma) (human)	abnormal brain vasculature morphology_(brain)	NDP	norrin cystine knot growth factor NDP	ENSG00000124479	HGNC:7678
Ndrg1	N-myc downstream regulated gene 1	peripheral nervous system degeneration_(peripheral nervous system)	NDRG1	N-myc downstream regulated 1	ENSG00000104419	HGNC:7679
Ndrg2	N-myc downstream regulated gene 2	decreased neuron apoptosis_(NA)	NDRG2	NDRG family member 2	ENSG00000165795	HGNC:14460
Ndrg4	N-myc downstream regulated gene 4	abnormal nervous system physiology_(nervous system)	NDRG4	NDRG family member 4	ENSG00000103034	HGNC:14466
Ndst1	N-deacetylase/N-sulfotransferase (heparan glucosaminyl) 1	abnormal brain commissure morphology_(brain commissure); abnormal CNS glial cell morphology_(central nervous system); absent olfactory bulb_(main olfactory bulb); pituitary gland hypoplasia_(pituitary gland)	NDST1	N-deacetylase and N-sulfotransferase 1	ENSG00000070614	HGNC:7680
Ndufs4	NADH:ubiquinone oxidoreductase core subunit S4	abnormal brain vasculature morphology_(brain); brain vacuoles_(brain); abnormal olfactory bulb external plexiform layer morphology_(main olfactory bulb external plexiform layer); abnormal medulla oblongata morphology_(medulla oblongata); neurodegeneration_(nervous system); abnormal neuron morphology_(NA); neuron degeneration_(NA); abnormal neuron physiology_(NA)	NDUFS4	NADH:ubiquinone oxidoreductase subunit S4	ENSG00000164258	HGNC:7711
Nedd4	neural precursor cell expressed, developmentally down-regulated 4	thin cerebral cortex_(cerebral cortex); abnormal neuron morphology_(NA)	NEDD4	NEDD4 E3 ubiquitin protein ligase	ENSG00000069869	HGNC:7727
Nedd9	neural precursor cell expressed, developmentally down-regulated gene 9	abnormal dentate gyrus neuron dendrite morphology_(dentate gyrus)	NEDD9	neural precursor cell expressed, developmentally down-regulated 9	ENSG00000111859	HGNC:7733
Nefh	neurofilament, heavy polypeptide	abnormal motor neuron morphology_(NA); abnormal sensory neuron morphology_(NA); abnormal neuron differentiation_(NA)	NEFH	neurofilament heavy	ENSG00000100285	HGNC:7737
Nefl	neurofilament, light polypeptide	abnormal cerebellum morphology_(cerebellum); abnormal cerebral cortex morphology_(cerebral cortex); abnormal pons morphology_(pons); abnormal spinal cord grey matter morphology_(spinal cord gray matter)	NEFL	neurofilament light	ENSG00000277586	HGNC:7739
Nefm	neurofilament, medium polypeptide	abnormal motor neuron morphology_(NA); decreased motor neuron number_(NA); abnormal neuron morphology_(NA); abnormal neuron differentiation_(NA)	NEFM	neurofilament medium	ENSG00000104722	HGNC:7734
Neil3	nei like 3 (E. coli)	abnormal neuronal precursor proliferation_(NA); decreased neuronal precursor cell number_(NA); abnormal neuron differentiation_(NA)	NEIL3	nei like DNA glycosylase 3	ENSG00000109674	HGNC:24573
Nek1	NIMA (never in mitosis gene a)-related expressed kinase 1	abnormal cerebral aqueduct morphology_(cerebral aqueduct); abnormal olfactory bulb morphology_(main olfactory bulb); small olfactory bulb_(main olfactory bulb)	NEK1	NIMA related kinase 1	ENSG00000137601	HGNC:7744
Nes	nestin	decreased neuronal precursor cell number_(NA); abnormal neuron differentiation_(NA)	NES	nestin	ENSG00000132688	HGNC:7756
Neu1	neuraminidase 1	abnormal neuron morphology_(NA)	NEU1	neuraminidase 1	ENSG00000204386	HGNC:7758
Neurod1	neurogenic differentiation 1	abnormal cerebellum morphology_(cerebellum); small cerebellum_(cerebellum); thin external granule cell layer_(cerebellum external granule cell layer); abnormal cerebellar granule layer morphology_(cerebellum granule cell layer); abnormal dentate gyrus morphology_(dentate gyrus); absent dentate gyrus_(dentate gyrus); abnormal hippocampus CA4 region morphology_(hippocampus CA4); abnormal hippocampu…	NEUROD1	neuronal differentiation 1	ENSG00000162992	HGNC:7762
Neurod2	neurogenic differentiation 2	small cerebellum_(cerebellum)	NEUROD2	neuronal differentiation 2	ENSG00000171532	HGNC:7763
Neurod4	neurogenic differentiation 4	small cerebellum_(cerebellum); abnormal cerebellum external granule cell layer morphology_(cerebellum external granule cell layer); thin cerebellar granule layer_(cerebellum granule cell layer); thin cerebellar molecular layer_(cerebellum molecular layer)	NEUROD4	neuronal differentiation 4	ENSG00000123307	HGNC:13802
Neurog2	neurogenin 2	abnormal autonomic nervous system morphology_(autonomic nervous system); abnormal cerebellum external granule cell layer morphology_(cerebellum external granule cell layer); abnormal dentate gyrus morphology_(dentate gyrus); abnormal forebrain morphology_(forebrain); abnormal spinal cord interneuron morphology_(spinal cord); abnormal thalamus morphology_(thalamus); abnormal motor neuron morpholog…	NEUROG2	neurogenin 2	ENSG00000178403	HGNC:13805
Nf1	neurofibromin 1	exencephaly_(brain); abnormal CNS glial cell morphology_(central nervous system); abnormal cerebral cortex morphology_(cerebral cortex); thin cerebral cortex_(cerebral cortex); decreased forebrain size_(forebrain); abnormal hypothalamus physiology_(hypothalamus); increased neurofibrosarcoma incidence_(nervous system); abnormal nervous system physiology_(nervous system); abnormal pituitary gland m…	NF1	neurofibromin 1	ENSG00000196712	HGNC:7765
Nf2	neurofibromin 2	increased neurofibrosarcoma incidence_(nervous system)	NF2	neurofibromin 2	ENSG00000186575	HGNC:7773
Nfia	nuclear factor I/A	abnormal cerebellar molecular layer_(cerebellum molecular layer); abnormal corpus callosum morphology_(corpus callosum); absent corpus callosum_(corpus callosum)	NFIA	nuclear factor I A	ENSG00000162599	HGNC:7784
Nfib	nuclear factor I/B	enlarged brain ventricles_(brain ventricle); abnormal corpus callosum morphology_(corpus callosum); absent corpus callosum_(corpus callosum); absent dentate gyrus_(dentate gyrus); abnormal hippocampal fimbria morphology_(fimbria hippocampus); abnormal hippocampus CA3 region morphology_(hippocampus CA3); absent hippocampus CA3 region_(hippocampus CA3); abnormal pons morphology_(pons)	NFIB	nuclear factor I B	ENSG00000147862	HGNC:7785
Nfix	nuclear factor I/X	abnormal brain morphology_(brain); increased brain weight_(brain); abnormal cerebral cortex morphology_(cerebral cortex); abnormal corpus callosum morphology_(corpus callosum); abnormal dentate gyrus morphology_(dentate gyrus); abnormal hippocampus CA1 region morphology_(hippocampus CA1)	NFIX	nuclear factor I X	ENSG00000008441	HGNC:7788
Ngf	nerve growth factor	abnormal sensory neuron innervation pattern_(NA); abnormal cholinergic neuron morphology_(NA)	NGF	nerve growth factor	ENSG00000134259	HGNC:7808
Ngfr	nerve growth factor receptor (TNFR superfamily, member 16)	decreased motor neuron number_(NA); abnormal sensory neuron innervation pattern_(NA); abnormal cholinergic neuron morphology_(NA); abnormal neuron morphology_(NA); abnormal neuron apoptosis_(NA); decreased neuron apoptosis_(NA); abnormal proprioceptive neuron morphology_(NA); increased neuron number_(NA); abnormal neuron differentiation_(NA)	NGFR	nerve growth factor receptor	ENSG00000064300	HGNC:7809
Nhlh1	nescient helix loop helix 1	abnormal parasympathetic nervous system physiology_(parasympathetic nervous system)	NHLH1	nescient helix-loop-helix 1	ENSG00000171786	HGNC:7817
Nhlh2	nescient helix loop helix 2	abnormal neuron morphology_(NA); increased neuron number_(NA); decreased neuron number_(NA); ectopic neuron_(NA)	NHLH2	nescient helix-loop-helix 2	ENSG00000177551	HGNC:7818
Nhlrc1	NHL repeat containing 1	abnormal brain morphology_(brain); abnormal brain interneuron morphology_(brain); increased brain glycogen level_(brain); hippocampal neuron degeneration_(NA); abnormal neuron morphology_(NA); neuron degeneration_(NA)	NHLRC1	NHL repeat containing E3 ubiquitin protein ligase 1	ENSG00000187566	HGNC:21576
Nipbl	NIPBL cohesin loading factor	decreased brain size_(brain); abnormal cerebellum morphology_(cerebellum); decreased corpus callosum size_(corpus callosum); absent corpus callosum_(corpus callosum)	NIPBL	NIPBL cohesin loading factor	ENSG00000164190	HGNC:28862
Nkx2-1	NK2 homeobox 1	abnormal forebrain morphology_(forebrain); abnormal hypothalamus morphology_(hypothalamus); absent pituitary gland_(pituitary gland)	NKX2-1	NK2 homeobox 1	ENSG00000136352	HGNC:11825
Nkx2-2	NK2 homeobox 2	absent oligodendrocytes_(central nervous system); abnormal nervous system morphology_(nervous system); abnormal neuron specification_(NA); abnormal serotonergic neuron morphology_(NA); increased motor neuron number_(NA)	NKX2-2	NK2 homeobox 2	ENSG00000125820	HGNC:7835
Nkx2-9	NK2 homeobox 9	absent neuronal precursor cells_(spinal cord); abnormal motor neuron morphology_(NA); abnormal motor neuron innervation pattern_(NA); increased motor neuron number_(NA)	NKX2-8	NK2 homeobox 8	ENSG00000136327	HGNC:16364
Nkx6-1	NK6 homeobox 1	abnormal spinal cord interneuron morphology_(spinal cord); decreased motor neuron number_(NA); abnormal neuron specification_(NA)	NKX6-1	NK6 homeobox 1	ENSG00000163623	HGNC:7839
Nlgn1	neuroligin 1	abnormal CNS synaptic transmission_(central nervous system)	NLGN1	neuroligin 1	ENSG00000169760	HGNC:14291
Nlgn2	neuroligin 2	abnormal brain morphology_(brain); abnormal CNS synaptic transmission_(central nervous system)	NLGN2	neuroligin 2	ENSG00000169992	HGNC:14290
Nlgn3	neuroligin 3	decreased brain size_(brain)	NLGN3	neuroligin 3	ENSG00000196338	HGNC:14289
Nmnat2	nicotinamide nucleotide adenylyltransferase 2	abnormal olfactory bulb outer nerve layer morphology_(main olfactory bulb olfactory nerve layer); peripheral nervous system degeneration_(peripheral nervous system); decreased motor neuron number_(NA); decreased sensory neuron number_(NA); abnormal neuron morphology_(NA)	NMNAT2	nicotinamide nucleotide adenylyltransferase 2	ENSG00000157064	HGNC:16789
Nodal	nodal	absent forebrain_(forebrain); absent midbrain_(midbrain)	NODAL	nodal growth differentiation factor	ENSG00000156574	HGNC:7865
Nog	noggin	exencephaly_(brain); abnormal neural plate morphology_(neural plate); wavy neural tube_(neural tube); abnormal neural tube morphology_(neural tube); kinked neural tube_(neural tube); absent pituitary gland_(pituitary gland); abnormal pituitary gland physiology_(pituitary gland); abnormal spinal cord morphology_(spinal cord)	NOG	noggin	ENSG00000183691	HGNC:7866
Nos1	nitric oxide synthase 1, neuronal	abnormal brain morphology_(brain); abnormal hypothalamus secretion_(hypothalamus); abnormal nervous system physiology_(nervous system); abnormal motor neuron morphology_(NA); decreased susceptibility to neuronal excitotoxicity_(NA); abnormal neuron differentiation_(NA)	NOS1	nitric oxide synthase 1	ENSG00000089250	HGNC:7872
Nos2	nitric oxide synthase 2, inducible	improved central nervous system regeneration_(central nervous system); abnormal corpus callosum morphology_(corpus callosum); neuron degeneration_(NA)	NOS2	nitric oxide synthase 2	ENSG00000007171	HGNC:7873
Nos3	nitric oxide synthase 3, endothelial cell	abnormal dentate gyrus morphology_(dentate gyrus); abnormal nervous system physiology_(nervous system); abnormal neuron morphology_(NA); abnormal neuronal precursor proliferation_(NA); increased susceptibility to neuronal excitotoxicity_(NA)	NOS3	nitric oxide synthase 3	ENSG00000164867	HGNC:7876
Notch1	notch 1	kinked neural tube_(neural tube); neural tube degeneration_(neural tube); increased neuron number_(NA)	NOTCH1	notch receptor 1	ENSG00000148400	HGNC:7881
Notch2	notch 2	abnormal nervous system physiology_(nervous system); small pituitary gland_(pituitary gland); abnormal sensory neuron morphology_(NA); increased neuron apoptosis_(NA); neuron degeneration_(NA); increased neuronal precursor cell number_(NA)	NOTCH2	notch receptor 2	ENSG00000134250	HGNC:7882
Notch3	notch 3	abnormal brain morphology_(brain)	NOTCH3	notch receptor 3	ENSG00000074181	HGNC:7883
Notch4	notch 4	abnormal brain vasculature morphology_(brain); calcified brain_(brain); abnormal cerebellum morphology_(cerebellum); abnormal midbrain morphology_(midbrain); abnormal neocortex morphology_(neocortex); abnormal nervous system physiology_(nervous system); increased neuron apoptosis_(NA)	NOTCH4	notch receptor 4	ENSG00000204301	HGNC:7884
Notum	notum palmitoleoyl-protein carboxylesterase	abnormal brain morphology_(brain)	NOTUM	notum, palmitoleoyl-protein carboxylesterase	ENSG00000185269	HGNC:27106
Nova1	NOVA alternative splicing regulator 1	abnormal spinal cord morphology_(spinal cord); increased neuron apoptosis_(NA)	NOVA1	NOVA alternative splicing regulator 1	ENSG00000139910	HGNC:7886
Nox4	NADPH oxidase 4	decreased neuron apoptosis_(NA)	NOX4	NADPH oxidase 4	ENSG00000086991	HGNC:7891
Npas3	neuronal PAS domain protein 3	abnormal cerebral aqueduct morphology_(cerebral aqueduct); abnormal corpus callosum morphology_(corpus callosum)	NPAS3	neuronal PAS domain protein 3	ENSG00000151322	HGNC:19311
Npas4	neuronal PAS domain protein 4	abnormal neuron morphology_(NA); neuron degeneration_(NA); increased susceptibility to neuronal excitotoxicity_(NA)	NPAS4	neuronal PAS domain protein 4	ENSG00000174576	HGNC:18983
Npc1	NPC intracellular cholesterol transporter 1	decreased brain size_(brain); decreased brain weight_(brain); decreased brain cholesterol level_(brain); increased brain cholesterol level_(brain); abnormal CNS glial cell morphology_(central nervous system); small cerebellum_(cerebellum); abnormal cerebral cortex morphology_(cerebral cortex); decreased corpus callosum size_(corpus callosum); abnormal hippocampus CA3 region morphology_(hippocampu…	NPC1	NPC intracellular cholesterol transporter 1	ENSG00000141458	HGNC:7897
Npffr1	neuropeptide FF receptor 1	abnormal pituitary secretion_(pituitary gland); increased neuron number_(NA)	NPFFR1	neuropeptide FF receptor 1	ENSG00000148734	HGNC:17425
Nphp3	nephronophthisis 3 (adolescent)	exencephaly_(brain)	NPHP3	nephrocystin 3	ENSG00000113971	HGNC:7907
Npm1	nucleophosmin 1	abnormal brain morphology_(brain); absent forebrain_(forebrain)	NPM1	nucleophosmin 1	ENSG00000181163	HGNC:7910
Nppc	natriuretic peptide type C	abnormal sensory neuron innervation pattern_(NA); abnormal neuron physiology_(NA)	NPPC	natriuretic peptide C	ENSG00000163273	HGNC:7941
Npr2	natriuretic peptide receptor 2	abnormal sensory neuron innervation pattern_(NA)	NPR2	natriuretic peptide receptor 2	ENSG00000159899	HGNC:7944
Nptn	neuroplastin	abnormal CNS synaptic transmission_(central nervous system)	NPTN	neuroplastin	ENSG00000156642	HGNC:17867
Npy1r	neuropeptide Y receptor Y1	abnormal sympathetic system morphology_(sympathetic nervous system); decreased neuronal precursor cell number_(NA); abnormal olfactory sensory neuron morphology_(NA); abnormal neuron differentiation_(NA)	NPY1R	neuropeptide Y receptor Y1	ENSG00000164128	HGNC:7956
Npy2r	neuropeptide Y receptor Y2	decreased neuronal precursor cell number_(NA); abnormal olfactory sensory neuron morphology_(NA)	NPY2R	neuropeptide Y receptor Y2	ENSG00000185149	HGNC:7957
Nr1d1	nuclear receptor subfamily 1, group D, member 1	abnormal cerebellum morphology_(cerebellum); abnormal cerebellum external granule cell layer morphology_(cerebellum external granule cell layer); abnormal cerebellar molecular layer_(cerebellum molecular layer)	NR1D1	nuclear receptor subfamily 1 group D member 1	ENSG00000126368	HGNC:7962
Nr2c2	nuclear receptor subfamily 2, group C, member 2	abnormal neuron physiology_(NA); decreased neuron number_(NA)	NR2C2	nuclear receptor subfamily 2 group C member 2	ENSG00000177463	HGNC:7972
Nr2e1	nuclear receptor subfamily 2, group E, member 1	abnormal amygdala morphology_(amygdala); decreased brain size_(brain); abnormal brain commissure morphology_(brain commissure); enlarged brain ventricles_(brain ventricle); abnormal cortical intermediate zone morphology_(cerebral cortex intermediate zone); abnormal dentate gyrus morphology_(dentate gyrus); abnormal hippocampal mossy fiber morphology_(dentate gyrus granule cell layer); forebrain h…	NR2E1	nuclear receptor subfamily 2 group E member 1	ENSG00000112333	HGNC:7973
Nr2f1	nuclear receptor subfamily 2, group F, member 1	abnormal brain commissure morphology_(brain commissure); abnormal cerebral cortex morphology_(cerebral cortex); abnormal corpus callosum morphology_(corpus callosum); abnormal primary somatosensory cortex morphology_(primary somatosensory cortex); abnormal neuron morphology_(NA)	NR2F1	nuclear receptor subfamily 2 group F member 1	ENSG00000175745	HGNC:7975
Nr2f2	nuclear receptor subfamily 2, group F, member 2	abnormal enteric neuron morphology_(enteric nerve)	NR2F2	nuclear receptor subfamily 2 group F member 2	ENSG00000185551	HGNC:7976
Nr3c1	nuclear receptor subfamily 3, group C, member 1	abnormal hypothalamus physiology_(hypothalamus); decreased susceptibility to neuronal excitotoxicity_(NA)	NR3C1	nuclear receptor subfamily 3 group C member 1	ENSG00000113580	HGNC:7978
Nr3c2	nuclear receptor subfamily 3, group C, member 2	abnormal hippocampal mossy fiber morphology_(dentate gyrus granule cell layer)	NR3C2	nuclear receptor subfamily 3 group C member 2	ENSG00000151623	HGNC:7979
Nr4a2	nuclear receptor subfamily 4, group A, member 2	increased midbrain apoptosis_(midbrain); abnormal tegmentum morphology_(midbrain tegmentum); loss of dopaminergic neurons_(nervous system); neuron degeneration_(NA); abnormal dopaminergic neuron morphology_(NA); decreased dopaminergic neuron number_(NA)	NR4A2	nuclear receptor subfamily 4 group A member 2	ENSG00000153234	HGNC:7981
Nr4a3	nuclear receptor subfamily 4, group A, member 3	loss of hippocampal neurons_(hippocampus); decreased hippocampus pyramidal cell number_(hippocampus); abnormal hippocampus pyramidal cell layer_(hippocampus pyramidal cell layer); increased neuron apoptosis_(NA)	NR4A3	nuclear receptor subfamily 4 group A member 3	ENSG00000119508	HGNC:7982
Nr5a1	nuclear receptor subfamily 5, group A, member 1	abnormal hypothalamus morphology_(hypothalamus); abnormal pituitary gland morphology_(pituitary gland); abnormal neuron differentiation_(NA)	NR5A1	nuclear receptor subfamily 5 group A member 1	ENSG00000136931	HGNC:7983
Nr6a1	nuclear receptor subfamily 6, group A, member 1	abnormal neural tube morphology_(neural tube); abnormal oculomotor nerve morphology_(oculomotor nerve)	NR6A1	nuclear receptor subfamily 6 group A member 1	ENSG00000148200	HGNC:7985
Nrcam	neuronal cell adhesion molecule	small cerebellum_(cerebellum)	NRCAM	neuronal cell adhesion molecule	ENSG00000091129	HGNC:7994
Nrd1	nardilysin, N-arginine dibasic convertase, NRD convertase 1	decreased brain weight_(brain); abnormal cerebral cortex morphology_(cerebral cortex); thin cerebral cortex_(cerebral cortex)	NRDC	nardilysin convertase	ENSG00000078618	HGNC:7995
Nrf1	nuclear respiratory factor 1	abnormal retinal neuronal layer morphology_(neural retina)	NRF1	nuclear respiratory factor 1	ENSG00000106459	HGNC:7996
Nrg1	neuregulin 1	absent oligodendrocytes_(central nervous system); absent Schwann cells_(peripheral nervous system); abnormal PNS synaptic transmission_(peripheral nervous system); decreased motor neuron number_(NA); abnormal motor neuron innervation pattern_(NA); decreased sensory neuron number_(NA); abnormal sensory neuron innervation pattern_(NA); abnormal proprioceptive neuron morphology_(NA)	NRG1	neuregulin 1	ENSG00000157168	HGNC:7997
Nrp1	neuropilin 1	abnormal accessory olfactory bulb morphology_(accessory olfactory bulb); abnormal brain vasculature morphology_(brain); abnormal cerebral cortex pyramidal cell morphology_(cerebral cortex); abnormal corpus callosum morphology_(corpus callosum); abnormal neuronal migration_(NA); decreased neuron number_(NA)	NRP1	neuropilin 1	ENSG00000099250	HGNC:8004
Nrp2	neuropilin 2	abnormal hippocampal mossy fiber morphology_(dentate gyrus granule cell layer); abnormal hippocampus neuron morphology_(hippocampus); abnormal nervous system physiology_(nervous system); abnormal oculomotor nerve morphology_(oculomotor nerve); abnormal sensory neuron innervation pattern_(NA); abnormal neuronal migration_(NA); abnormal vomeronasal sensory neuron physiology_(NA); abnormal vomeronas…	NRP2	neuropilin 2	ENSG00000118257	HGNC:8005
Nrtn	neurturin	abnormal enteric neuron morphology_(enteric nerve); abnormal parasympathetic neuron morphology_(NA)	NRTN	neurturin	ENSG00000171119	HGNC:8007
Nrxn1	neurexin I	abnormal nervous system physiology_(nervous system)	NRXN1	neurexin 1	ENSG00000179915	HGNC:8008
Nsdhl	NAD(P) dependent steroid dehydrogenase-like	small cerebellum_(cerebellum); thin external granule cell layer_(cerebellum external granule cell layer); abnormal cerebral cortex morphology_(cerebral cortex); abnormal dentate gyrus morphology_(dentate gyrus); abnormal forebrain morphology_(forebrain); abnormal hippocampus neuron morphology_(hippocampus); abnormal neuronal stem cell physiology_(NA)	NSDHL	NAD(P) dependent steroid dehydrogenase-like	ENSG00000147383	HGNC:13398
Nsun2	NOL1/NOP2/Sun domain family member 2	abnormal forebrain morphology_(forebrain)	NSUN2	NOP2/Sun RNA methyltransferase 2	ENSG00000037474	HGNC:25994
Nsun5	NOL1/NOP2/Sun domain family, member 5	abnormal dentate gyrus morphology_(dentate gyrus)	NSUN5	NOP2/Sun RNA methyltransferase 5	ENSG00000130305	HGNC:16385
Ntf3	neurotrophin 3	abnormal cerebellar granule layer morphology_(cerebellum granule cell layer); abnormal nervous system physiology_(nervous system); abnormal sensory ganglion morphology_(sensory ganglion); decreased spinal cord size_(spinal cord); decreased motor neuron number_(NA); abnormal sensory neuron morphology_(NA); decreased sensory neuron number_(NA); abnormal sensory neuron innervation pattern_(NA); abno…	NTF3	neurotrophin 3	ENSG00000185652	HGNC:8023
Ntf5	neurotrophin 5	decreased sensory neuron number_(NA); abnormal sensory neuron innervation pattern_(NA); decreased neuron apoptosis_(NA); abnormal neuron differentiation_(NA)	NTF4	neurotrophin 4	ENSG00000225950	HGNC:8024
Ntn1	netrin 1	abnormal brain commissure morphology_(brain commissure); absent corpus callosum_(corpus callosum); abnormal spinal cord central canal morphology_(spinal cord central canal); abnormal spinal cord ependymal layer morphology_(spinal cord ependymal layer); abnormal spinal cord ventral commissure morphology_(spinal cord ventral commissure)	NTN1	netrin 1	ENSG00000065320	HGNC:8029
Ntn5	netrin 5	ectopic neuron_(NA)	NTN5	netrin 5	ENSG00000142233	HGNC:25208
Ntrk1	neurotrophic tyrosine kinase, receptor, type 1	abnormal sympathetic nervous system physiology_(sympathetic nervous system); decreased sensory neuron number_(NA); abnormal sensory neuron innervation pattern_(NA); abnormal cholinergic neuron morphology_(NA); abnormal proprioceptive neuron morphology_(NA); abnormal neuron physiology_(NA); abnormal sensory neuron physiology_(NA)	NTRK1	neurotrophic receptor tyrosine kinase 1	ENSG00000198400	HGNC:8031
Ntrk2	neurotrophic tyrosine kinase, receptor, type 2	abnormal amygdala morphology_(amygdala); abnormal brain morphology_(brain); abnormal cerebral cortex morphology_(cerebral cortex); neurodegeneration_(nervous system); abnormal somatic sensory system morphology_(somatic sensory system); decreased motor neuron number_(NA); decreased sensory neuron number_(NA); abnormal sensory neuron innervation pattern_(NA); absent hair-down neurons_(NA); abnormal…	NTRK2	neurotrophic receptor tyrosine kinase 2	ENSG00000148053	HGNC:8032
Ntrk3	neurotrophic tyrosine kinase, receptor, type 3	decreased sensory neuron number_(NA); abnormal sensory neuron innervation pattern_(NA); abnormal proprioceptive neuron morphology_(NA)	NTRK3	neurotrophic receptor tyrosine kinase 3	ENSG00000140538	HGNC:8033
Nuak2	NUAK family, SNF1-like kinase, 2	exencephaly_(brain)	NUAK2	NUAK family kinase 2	ENSG00000163545	HGNC:29558
Numb	NUMB endocytic adaptor protein	small cerebellum_(cerebellum); abnormal cerebellum external granule cell layer morphology_(cerebellum external granule cell layer); abnormal cerebellar granule layer morphology_(cerebellum granule cell layer); thin cerebellar molecular layer_(cerebellum molecular layer); abnormal cerebellar Purkinje cell layer_(cerebellum Purkinje cell layer); abnormal cerebellum vermis morphology_(cerebellum ver…	NUMB	NUMB endocytic adaptor protein	ENSG00000133961	HGNC:8060
Nup133	nucleoporin 133	exencephaly_(brain); abnormal nervous system morphology_(nervous system); abnormal neural tube morphology_(neural tube); kinked neural tube_(neural tube)	NUP133	nucleoporin 133	ENSG00000069248	HGNC:18016
Nup50	nucleoporin 50	exencephaly_(brain); kinked neural tube_(neural tube)	NUP50	nucleoporin 50	ENSG00000093000	HGNC:8065
Nus1	NUS1 dehydrodolichyl diphosphate synthase subunit	abnormal brain vasculature morphology_(brain)	NUS1	NUS1 dehydrodolichyl diphosphate synthase subunit	ENSG00000153989	HGNC:21042
Nxnl2	nucleoredoxin-like 2	abnormal olfactory sensory neuron morphology_(NA)	NXNL2	nucleoredoxin like 2	ENSG00000130045	HGNC:30482
Ocln	occludin	abnormal basal ganglion morphology_(basal ganglia); abnormal cerebellum morphology_(cerebellum)	OCLN	occludin	ENSG00000197822	HGNC:8104
Odf2	outer dense fiber of sperm tails 2	abnormal brain ependyma motile cilium morphology_(brain); decreased brain ependyma motile cilium number_(brain)	ODF2	outer dense fiber of sperm tails 2	ENSG00000136811	HGNC:8114
Ofd1	OFD1, centriole and centriolar satellite protein	abnormal brain morphology_(brain); abnormal neuron differentiation_(NA)	OFD1	OFD1 centriole and centriolar satellite protein	ENSG00000046651	HGNC:2567
Ogg1	8-oxoguanine DNA-glycosylase 1	neurodegeneration_(nervous system); increased susceptibility to neuronal excitotoxicity_(NA)	OGG1	8-oxoguanine DNA glycosylase	ENSG00000114026	HGNC:8125
Olig1	oligodendrocyte transcription factor 1	abnormal brain interneuron morphology_(brain); abnormal cerebellum morphology_(cerebellum); abnormal cerebral cortex pyramidal cell morphology_(cerebral cortex); abnormal olfactory bulb interneuron morphology_(main olfactory bulb)	OLIG1	oligodendrocyte transcription factor 1	ENSG00000184221	HGNC:16983
Olig2	oligodendrocyte transcription factor 2	abnormal corpus callosum morphology_(corpus callosum); abnormal spinal cord morphology_(spinal cord); abnormal spinal cord interneuron morphology_(spinal cord); abnormal spinal cord ventral horn morphology_(spinal cord ventral horn); decreased motor neuron number_(NA); abnormal sensory neuron morphology_(NA); abnormal sensory neuron innervation pattern_(NA); abnormal proprioceptive neuron morphol…	OLIG2	oligodendrocyte transcription factor 2	ENSG00000205927	HGNC:9398
Olig3	oligodendrocyte transcription factor 3	abnormal hippocampal mossy fiber morphology_(dentate gyrus granule cell layer); abnormal neuron specification_(NA); abnormal neuronal migration_(NA); abnormal neuron differentiation_(NA)	OLIG3	oligodendrocyte transcription factor 3	ENSG00000177468	HGNC:18003
Omp	olfactory marker protein	small olfactory bulb_(main olfactory bulb)	OMP	olfactory marker protein	ENSG00000254550	HGNC:8136
Opa1	OPA1, mitochondrial dynamin like GTPase	exencephaly_(brain); abnormal cerebellum morphology_(cerebellum); cerebellum atrophy_(cerebellum)	OPA1	OPA1 mitochondrial dynamin like GTPase	ENSG00000198836	HGNC:8140
Ophn1	oligophrenin 1	increased brain size_(brain); thin cerebral cortex_(cerebral cortex)	OPHN1	oligophrenin 1	ENSG00000079482	HGNC:8148
Oprm1	opioid receptor, mu 1	abnormal nervous system physiology_(nervous system)	OPRM1	opioid receptor mu 1	ENSG00000112038	HGNC:8156
Olfr713	olfactory receptor 713	abnormal olfactory neuron innervation pattern_(NA)	OR10A2	olfactory receptor family 10 subfamily A member 2	ENSG00000170790	HGNC:8161
Olfr714	olfactory receptor 714	abnormal olfactory neuron innervation pattern_(NA)	OR10A2	olfactory receptor family 10 subfamily A member 2	ENSG00000170790	HGNC:8161
Olfr17	olfactory receptor 17	abnormal olfactory bulb morphology_(main olfactory bulb); abnormal olfactory neuron innervation pattern_(NA)	OR10A4	olfactory receptor family 10 subfamily A member 4	ENSG00000170782	HGNC:15130
Olfr713	olfactory receptor 713	abnormal olfactory neuron innervation pattern_(NA)	OR10A5	olfactory receptor family 10 subfamily A member 5	ENSG00000166363	HGNC:15131
Olfr714	olfactory receptor 714	abnormal olfactory neuron innervation pattern_(NA)	OR10A5	olfactory receptor family 10 subfamily A member 5	ENSG00000166363	HGNC:15131
Olfr16	olfactory receptor 16	abnormal olfactory bulb morphology_(main olfactory bulb); abnormal olfactory sensory neuron morphology_(NA)	OR10J5	olfactory receptor family 10 subfamily J member 5	ENSG00000184155	HGNC:14993
Olfr160	olfactory receptor 160	abnormal neuron morphology_(NA)	OR8A1	olfactory receptor family 8 subfamily A member 1	ENSG00000196119	HGNC:8469
Orai1	ORAI calcium release-activated calcium modulator 1	abnormal neuron physiology_(NA)	ORAI1	ORAI calcium release-activated calcium modulator 1	ENSG00000276045	HGNC:25896
Orc3	origin recognition complex, subunit 3	decreased neuronal precursor proliferation_(NA)	ORC3	origin recognition complex subunit 3	ENSG00000135336	HGNC:8489
Otc	ornithine transcarbamylase	decreased brain size_(brain); abnormal brain morphology_(brain); enlarged brain ventricles_(brain ventricle); abnormal cerebral cortex pyramidal cell morphology_(cerebral cortex); abnormal cholinergic neuron morphology_(NA)	OTC	ornithine carbamoyltransferase	ENSG00000036473	HGNC:8512
Otp	orthopedia homeobox	decreased brain size_(brain); abnormal hypothalamus morphology_(hypothalamus); abnormal hypothalamus physiology_(hypothalamus); abnormal dopaminergic neuron morphology_(NA)	OTP	orthopedia homeobox	ENSG00000171540	HGNC:8518
Otulin	OTU deubiquitinase with linear linkage specificity	abnormal brain vasculature morphology_(brain)	OTULIN	OTU deubiquitinase with linear linkage specificity	ENSG00000154124	HGNC:25118
Otx1	orthodenticle homeobox 1	decreased brain size_(brain); decreased brain weight_(brain); abnormal cerebral cortex morphology_(cerebral cortex); abnormal midbrain morphology_(midbrain); decreased midbrain size_(midbrain); abnormal nervous system morphology_(nervous system); abnormal pituitary secretion_(pituitary gland)	OTX1	orthodenticle homeobox 1	ENSG00000115507	HGNC:8521
Otx2	orthodenticle homeobox 2	exencephaly_(brain); abnormal cerebral cortex morphology_(cerebral cortex); abnormal forebrain morphology_(forebrain); forebrain hypoplasia_(forebrain); absent forebrain_(forebrain); decreased forebrain size_(forebrain); abnormal cephalic neural fold morphology_(future brain neural fold); abnormal hindbrain morphology_(hindbrain); absent olfactory bulb_(main olfactory bulb); abnormal midbrain mor…	OTX2	orthodenticle homeobox 2	ENSG00000165588	HGNC:8522
Ovol2	ovo like zinc finger 2	abnormal cephalic neural fold morphology_(future brain neural fold)	OVOL2	ovo like zinc finger 2	ENSG00000125850	HGNC:15804
Oxct1	3-oxoacid CoA transferase 1	abnormal nervous system physiology_(nervous system)	OXCT1	3-oxoacid CoA-transferase 1	ENSG00000083720	HGNC:8527
Oxr1	oxidation resistance 1	neurodegeneration_(nervous system); increased neuron apoptosis_(NA)	OXR1	oxidation resistance 1	ENSG00000164830	HGNC:15822
Oxtr	oxytocin receptor	abnormal brain morphology_(brain)	OXTR	oxytocin receptor	ENSG00000180914	HGNC:8529
P2ry2	purinergic receptor P2Y, G-protein coupled 2	abnormal neuron differentiation_(NA)	P2RY2	purinergic receptor P2Y2	ENSG00000175591	HGNC:8541
Pacc1	proton activated chloride channel 1	abnormal neuron physiology_(NA)	PACC1	proton activated chloride channel 1	ENSG00000065600	HGNC:25593
Pacsin1	protein kinase C and casein kinase substrate in neurons 1	increased hippocampus volume_(hippocampus)	PACSIN1	protein kinase C and casein kinase substrate in neurons 1	ENSG00000124507	HGNC:8570
Pafah1b1	platelet-activating factor acetylhydrolase, isoform 1b, subunit 1	enlarged brain ventricles_(brain ventricle); abnormal stratification in cerebral cortex_(cerebral cortex); abnormal dentate gyrus morphology_(dentate gyrus); abnormal hippocampus pyramidal cell layer_(hippocampus pyramidal cell layer); absent hippocampus stratum oriens_(hippocampus stratum oriens); abnormal olfactory bulb morphology_(main olfactory bulb); abnormal neocortex morphology_(neocortex)…	PAFAH1B1	platelet activating factor acetylhydrolase 1b regulatory subunit 1	ENSG00000007168	HGNC:8574
Pah	phenylalanine hydroxylase	abnormal cerebral cortex morphology_(cerebral cortex)	PAH	phenylalanine hydroxylase	ENSG00000171759	HGNC:8582
Pak1ip1	PAK1 interacting protein 1	abnormal brain ventricle morphology_(brain ventricle); decreased forebrain size_(forebrain); decreased hindbrain size_(hindbrain); increased midbrain size_(midbrain)	PAK1IP1	PAK1 interacting protein 1	ENSG00000111845	HGNC:20882
Pak2	p21 (RAC1) activated kinase 2	abnormal neuronal migration_(NA)	PAK2	p21 (RAC1) activated kinase 2	ENSG00000180370	HGNC:8591
Pak4	p21 (RAC1) activated kinase 4	abnormal brain morphology_(brain); abnormal neural tube morphology_(neural tube); abnormal spinal cord interneuron morphology_(spinal cord); abnormal motor neuron morphology_(NA); abnormal neuronal migration_(NA); abnormal neuron differentiation_(NA)	PAK4	p21 (RAC1) activated kinase 4	ENSG00000130669	HGNC:16059
Palb2	partner and localizer of BRCA2	exencephaly_(brain)	PALB2	partner and localizer of BRCA2	ENSG00000083093	HGNC:26144
Palld	palladin, cytoskeletal associated protein	exencephaly_(brain)	PALLD	palladin, cytoskeletal associated protein	ENSG00000129116	HGNC:17068
Panx1	pannexin 1	decreased neuron apoptosis_(NA); abnormal neuron physiology_(NA)	PANX1	pannexin 1	ENSG00000110218	HGNC:8599
Pappa2	pappalysin 2	increased brain weight_(brain)	PAPPA2	pappalysin 2	ENSG00000116183	HGNC:14615
Park7	Parkinson disease (autosomal recessive, early onset) 7	loss of dopaminergic neurons_(nervous system); neuron degeneration_(NA); increased susceptibility to dopaminergic neuron neurotoxicity_(NA)	PARK7	Parkinsonism associated deglycase	ENSG00000116288	HGNC:16369
Parl	presenilin associated, rhomboid-like	neurodegeneration_(nervous system); abnormal nervous system physiology_(nervous system); increased neuron apoptosis_(NA); neuron degeneration_(NA)	PARL	presenilin associated rhomboid like	ENSG00000175193	HGNC:18253
Parp1	poly (ADP-ribose) polymerase family, member 1	decreased neuron apoptosis_(NA); decreased susceptibility to dopaminergic neuron neurotoxicity_(NA)	PARP1	poly(ADP-ribose) polymerase 1	ENSG00000143799	HGNC:270
Pask	PAS domain containing serine/threonine kinase	abnormal nervous system physiology_(nervous system)	PASK	PAS domain containing serine/threonine kinase	ENSG00000115687	HGNC:17270
Patz1	POZ (BTB) and AT hook containing zinc finger 1	decreased brain size_(brain); exencephaly_(brain); abnormal brain morphology_(brain); enlarged brain ventricles_(brain ventricle); abnormal hindbrain morphology_(hindbrain)	PATZ1	POZ/BTB and AT hook containing zinc finger 1	ENSG00000100105	HGNC:13071
Pax2	paired box 2	exencephaly_(brain); abnormal brain morphology_(brain); abnormal brain commissure morphology_(brain commissure); absent cerebellum_(cerebellum); abnormal midbrain morphology_(midbrain); abnormal midbrain-hindbrain boundary morphology_(midbrain-hindbrain junction); absent midbrain-hindbrain boundary_(midbrain-hindbrain junction); abnormal retinal neuronal layer morphology_(neural retina)	PAX2	paired box 2	ENSG00000075891	HGNC:8616
Pax3	paired box 3	exencephaly_(brain); abnormal brain ventricle morphology_(brain ventricle); abnormal cerebral cortex morphology_(cerebral cortex); abnormal forebrain morphology_(forebrain); forebrain hypoplasia_(forebrain); abnormal hindbrain morphology_(hindbrain); absent olfactory bulb_(main olfactory bulb); midbrain hyperplasia_(midbrain); abnormal neural tube morphology_(neural tube); abnormal spinal cord mo…	PAX3	paired box 3	ENSG00000135903	HGNC:8617
Pax5	paired box 5	abnormal cerebellum morphology_(cerebellum); abnormal cerebellum vermis morphology_(cerebellum vermis); abnormal cerebral cortex morphology_(cerebral cortex)	PAX5	paired box 5	ENSG00000196092	HGNC:8619
Pax6	paired box 6	exencephaly_(brain); abnormal brain commissure morphology_(brain commissure); abnormal cortical ventricular zone morphology_(brain subventricular zone); abnormal CNS synaptic transmission_(central nervous system); abnormal cerebellum morphology_(cerebellum); abnormal cerebellum external granule cell layer morphology_(cerebellum external granule cell layer); abnormal cerebellum vermis morphology_(…	PAX6	paired box 6	ENSG00000007372	HGNC:8620
Pbx3	pre B cell leukemia homeobox 3	abnormal spinal cord dorsal horn morphology_(spinal cord dorsal horn); abnormal neuron morphology_(NA); decreased neuron number_(NA); abnormal neuron differentiation_(NA)	PBX3	PBX homeobox 3	ENSG00000167081	HGNC:8634
Pcdh10	protocadherin 10	abnormal brain morphology_(brain)	PCDH10	protocadherin 10	ENSG00000138650	HGNC:13404
Pcdh19	protocadherin 19	abnormal neuronal migration_(NA)	PCDH19	protocadherin 19	ENSG00000165194	HGNC:14270
Pcdh9	protocadherin 9	thin cerebral cortex_(cerebral cortex); decreased neuron number_(NA)	PCDH9	protocadherin 9	ENSG00000184226	HGNC:8661
Pclo	piccolo (presynaptic cytomatrix protein)	abnormal CNS synaptic transmission_(central nervous system)	PCLO	piccolo presynaptic cytomatrix protein	ENSG00000186472	HGNC:13406
Pcm1	pericentriolar material 1	decreased brain size_(brain)	PCM1	pericentriolar material 1	ENSG00000078674	HGNC:8727
Pcmt1	protein-L-isoaspartate (D-aspartate) O-methyltransferase 1	increased brain weight_(brain); increased brain size_(brain); abnormal cerebral cortex pyramidal cell morphology_(cerebral cortex)	PCMT1	protein-L-isoaspartate (D-aspartate) O-methyltransferase	ENSG00000120265	HGNC:8728
Pcnt	pericentrin (kendrin)	decreased brain size_(brain); abnormal cortical ventricular zone morphology_(brain subventricular zone); enlarged brain ventricles_(brain ventricle); abnormal cerebral cortex morphology_(cerebral cortex); thin cerebral cortex_(cerebral cortex); abnormal neuron differentiation_(NA)	PCNT	pericentrin	ENSG00000160299	HGNC:16068
Pcsk5	proprotein convertase subtilisin/kexin type 5	abnormal spinal cord morphology_(spinal cord)	PCSK5	proprotein convertase subtilisin/kexin type 5	ENSG00000099139	HGNC:8747
Pcsk6	proprotein convertase subtilisin/kexin type 6	abnormal nervous system morphology_(nervous system)	PCSK6	proprotein convertase subtilisin/kexin type 6	ENSG00000140479	HGNC:8569
Pdcd10	programmed cell death 10	abnormal brain morphology_(brain); abnormal brain vasculature morphology_(brain); increased brain size_(brain); dilated brain ventricles_(brain ventricle)	PDCD10	programmed cell death 10	ENSG00000114209	HGNC:8761
Pdcd6ip	programmed cell death 6 interacting protein	decreased brain size_(brain); abnormal brain ependyma motile cilium morphology_(brain); abnormal brain ependyma motile cilium location or orientation_(brain); abnormal brain ependyma morphology_(brain ependyma); thin cerebral cortex_(cerebral cortex)	PDCD6IP	programmed cell death 6 interacting protein	ENSG00000170248	HGNC:8766
Pde4b	phosphodiesterase 4B, cAMP specific	brain vacuoles_(brain); abnormal CNS synaptic transmission_(central nervous system); abnormal spinal cord morphology_(spinal cord); abnormal neuron differentiation_(NA)	PDE4B	phosphodiesterase 4B	ENSG00000184588	HGNC:8781
Pde6a	phosphodiesterase 6A, cGMP-specific, rod, alpha	brain vacuoles_(brain)	PDE6A	phosphodiesterase 6A	ENSG00000132915	HGNC:8785
Pdgfb	platelet derived growth factor, B polypeptide	brain aneurysm_(brain); abnormal retinal neuronal layer morphology_(neural retina)	PDGFB	platelet derived growth factor subunit B	ENSG00000100311	HGNC:8800
Pdgfra	platelet derived growth factor receptor, alpha polypeptide	absent roof plate_(future brain roof plate); wavy neural tube_(neural tube); abnormal neural tube morphology_(neural tube)	PDGFRA	platelet derived growth factor receptor alpha	ENSG00000134853	HGNC:8803
Pdgfrb	platelet derived growth factor receptor, beta polypeptide	abnormal brain vasculature morphology_(brain); increased susceptibility to neuronal excitotoxicity_(NA)	PDGFRB	platelet derived growth factor receptor beta	ENSG00000113721	HGNC:8804
Pdha1	pyruvate dehydrogenase E1 alpha 1	decreased brain weight_(brain); abnormal brain white matter morphology_(brain white matter); abnormal cerebellar peduncle morphology_(cerebellar peduncle); small cerebellum_(cerebellum); abnormal cerebellar granule layer morphology_(cerebellum granule cell layer); abnormal cerebellar molecular layer_(cerebellum molecular layer); abnormal cerebral cortex pyramidal cell morphology_(cerebral cortex)…	PDHA1	pyruvate dehydrogenase E1 subunit alpha 1	ENSG00000131828	HGNC:8806
Pdpk1	3-phosphoinositide dependent protein kinase 1	decreased brain size_(brain); abnormal forebrain morphology_(forebrain); absent forebrain_(forebrain); decreased forebrain size_(forebrain); abnormal cephalic neural fold morphology_(future brain neural fold); increased pituitary gland apoptosis_(pituitary gland); abnormal neuron physiology_(NA)	PDPK1	3-phosphoinositide dependent protein kinase 1	ENSG00000140992	HGNC:8816
Pds5a	PDS5 cohesin associated factor A	abnormal cerebellum fissure morphology_(cerebellum fissure); abnormal enteric nervous system morphology_(enteric nervous system)	PDS5A	PDS5 cohesin associated factor A	ENSG00000121892	HGNC:29088
Pds5b	PDS5 cohesin associated factor B	abnormal enteric nervous system morphology_(enteric nervous system)	PDS5B	PDS5 cohesin associated factor B	ENSG00000083642	HGNC:20418
Pdss2	prenyl (solanesyl) diphosphate synthase, subunit 2	abnormal cerebellum morphology_(cerebellum); cerebellum hypoplasia_(cerebellum); small cerebellum_(cerebellum); absent Purkinje cell layer_(cerebellum Purkinje cell layer); cerebellum vermis hypoplasia_(cerebellum vermis); decreased midbrain size_(midbrain); midbrain hypoplasia_(midbrain); increased neuron apoptosis_(NA)	PDSS2	decaprenyl diphosphate synthase subunit 2	ENSG00000164494	HGNC:23041
Pdyn	prodynorphin	abnormal brain interneuron morphology_(brain)	PDYN	prodynorphin	ENSG00000101327	HGNC:8820
Pdzk1	PDZ domain containing 1	abnormal forebrain morphology_(forebrain)	PDZK1	PDZ domain containing 1	ENSG00000174827	HGNC:8821
Pdzrn3	PDZ domain containing RING finger 3	abnormal brain vasculature morphology_(brain)	PDZRN3	PDZ domain containing ring finger 3	ENSG00000121440	HGNC:17704
Peg3	paternally expressed 3	abnormal hypothalamus morphology_(hypothalamus)	PEG3	paternally expressed 3	ENSG00000198300	HGNC:8826
Pepd	peptidase D	brain vacuoles_(brain)	PEPD	peptidase D	ENSG00000124299	HGNC:8840
Per2	period circadian clock 2	abnormal nervous system morphology_(nervous system)	PER2	period circadian regulator 2	ENSG00000132326	HGNC:8846
Perp	PERP, TP53 apoptosis effector	decreased neuron apoptosis_(NA)	PERP	p53 apoptosis effector related to PMP22	ENSG00000112378	HGNC:17637
Pex11b	peroxisomal biogenesis factor 11 beta	abnormal cerebellum morphology_(cerebellum); abnormal cerebral cortex morphology_(cerebral cortex); abnormal neocortex morphology_(neocortex); increased neuron apoptosis_(NA); abnormal neuron differentiation_(NA)	PEX11B	peroxisomal biogenesis factor 11 beta	ENSG00000131779	HGNC:8853
Pex13	peroxisomal biogenesis factor 13	abnormal cerebellum external granule cell layer morphology_(cerebellum external granule cell layer); abnormal cerebellum fissure morphology_(cerebellum fissure); thin cerebellar molecular layer_(cerebellum molecular layer); abnormal cerebellar Purkinje cell layer_(cerebellum Purkinje cell layer); abnormal cerebral cortex morphology_(cerebral cortex); thin cerebral cortex_(cerebral cortex); neuron…	PEX13	peroxisomal biogenesis factor 13	ENSG00000162928	HGNC:8855
Pex2	peroxisomal biogenesis factor 2	decreased brain size_(brain); abnormal brain white matter morphology_(brain white matter); abnormal cerebellum morphology_(cerebellum); small cerebellum_(cerebellum); abnormal cerebellum external granule cell layer morphology_(cerebellum external granule cell layer); abnormal cerebellar granule layer morphology_(cerebellum granule cell layer); abnormal stratification in cerebral cortex_(cerebral …	PEX2	peroxisomal biogenesis factor 2	ENSG00000164751	HGNC:9717
Pex5	peroxisomal biogenesis factor 5	abnormal brain white matter morphology_(brain white matter); abnormal cerebral cortex morphology_(cerebral cortex)	PEX5	peroxisomal biogenesis factor 5	ENSG00000139197	HGNC:9719
Pex5l	peroxisomal biogenesis factor 5-like	abnormal neuron physiology_(NA)	PEX5L	peroxisomal biogenesis factor 5 like	ENSG00000114757	HGNC:30024
Pex7	peroxisomal biogenesis factor 7	abnormal cerebral cortex morphology_(cerebral cortex); abnormal spinal cord morphology_(spinal cord); abnormal neuronal migration_(NA)	PEX7	peroxisomal biogenesis factor 7	ENSG00000112357	HGNC:8860
Pfdn1	prefoldin 1	abnormal brain commissure morphology_(brain commissure); abnormal brain white matter morphology_(brain white matter); abnormal cerebellum morphology_(cerebellum); abnormal corpus callosum morphology_(corpus callosum); decreased corpus callosum size_(corpus callosum)	PFDN1	prefoldin subunit 1	ENSG00000113068	HGNC:8866
Pfdn5	prefoldin 5	decreased brain weight_(brain); abnormal brain ependyma motile cilium morphology_(brain); decreased brain ependyma motile cilium number_(brain); small cerebellum_(cerebellum); abnormal nervous system physiology_(nervous system)	PFDN5	prefoldin subunit 5	ENSG00000123349	HGNC:8869
Pgam5	phosphoglycerate mutase family member 5	loss of dopaminergic neurons_(nervous system); neuron degeneration_(NA)	PGAM5	PGAM family member 5, mitochondrial serine/threonine protein phosphatase	ENSG00000247077	HGNC:28763
Pgap1	post-GPI attachment to proteins 1	abnormal brain morphology_(brain); abnormal cerebral cortex morphology_(cerebral cortex); abnormal forebrain morphology_(forebrain); forebrain hypoplasia_(forebrain); absent olfactory bulb_(main olfactory bulb); abnormal neural tube morphology_(neural tube)	PGAP1	post-GPI attachment to proteins inositol deacylase 1	ENSG00000197121	HGNC:25712
Pgap2	post-GPI attachment to proteins 2	exencephaly_(brain); abnormal neural tube morphology_(neural tube)	PGAP2	post-GPI attachment to proteins 2	ENSG00000148985	HGNC:17893
Phactr4	phosphatase and actin regulator 4	exencephaly_(brain); abnormal retinal neuronal layer morphology_(neural retina); wavy neural tube_(neural tube); abnormal neural tube morphology_(neural tube)	PHACTR4	phosphatase and actin regulator 4	ENSG00000204138	HGNC:25793
Phf2	PHD finger protein 2	increased brain weight_(brain)	PHF2	PHD finger protein 2	ENSG00000197724	HGNC:8920
Phf6	PHD finger protein 6	abnormal neuron physiology_(NA)	PHF6	PHD finger protein 6	ENSG00000156531	HGNC:18145
Phgdh	3-phosphoglycerate dehydrogenase	decreased brain size_(brain); exencephaly_(brain); decreased brain weight_(brain); absent cerebellum_(cerebellum); forebrain hypoplasia_(forebrain); abnormal hindbrain morphology_(hindbrain); absent olfactory bulb_(main olfactory bulb); abnormal neuron differentiation_(NA)	PHGDH	phosphoglycerate dehydrogenase	ENSG00000092621	HGNC:8923
Phox2a	paired-like homeobox 2a	abnormal autonomic nervous system morphology_(autonomic nervous system); abnormal oculomotor nerve morphology_(oculomotor nerve); decreased motor neuron number_(NA); increased neuron number_(NA); abnormal neuron differentiation_(NA)	PHOX2A	paired like homeobox 2A	ENSG00000165462	HGNC:691
Phox2b	paired-like homeobox 2b	abnormal autonomic nervous system morphology_(autonomic nervous system); abnormal autonomic nervous system physiology_(autonomic nervous system); abnormal brain interneuron morphology_(brain); abnormal enteric nervous system morphology_(enteric nervous system); abnormal medulla oblongata morphology_(medulla oblongata); abnormal nervous system morphology_(nervous system); abnormal motor neuron mor…	PHOX2B	paired like homeobox 2B	ENSG00000109132	HGNC:9143
Phyh	phytanoyl-CoA hydroxylase	abnormal nervous system physiology_(nervous system)	PHYH	phytanoyl-CoA 2-hydroxylase	ENSG00000107537	HGNC:8940
Pianp	PILR alpha associated neural protein	thin cerebellar granule layer_(cerebellum granule cell layer); thin cerebellar molecular layer_(cerebellum molecular layer); abnormal cerebral cortex morphology_(cerebral cortex); decreased dentate gyrus size_(dentate gyrus); increased neuron apoptosis_(NA); premature neuronal precursor differentiation_(NA)	PIANP	PILR alpha associated neural protein	ENSG00000139200	HGNC:25338
Pibf1	progesterone immunomodulatory binding factor 1	abnormal neural tube morphology_(neural tube)	PIBF1	progesterone immunomodulatory binding factor 1	ENSG00000083535	HGNC:23352
Piga	phosphatidylinositol glycan anchor biosynthesis, class A	exencephaly_(brain)	PIGA	phosphatidylinositol glycan anchor biosynthesis class A	ENSG00000165195	HGNC:8957
Pign	phosphatidylinositol glycan anchor biosynthesis, class N	forebrain hypoplasia_(forebrain); midbrain hypoplasia_(midbrain)	PIGN	phosphatidylinositol glycan anchor biosynthesis class N	ENSG00000197563	HGNC:8967
Pigq	phosphatidylinositol glycan anchor biosynthesis, class Q	abnormal neural tube morphology_(neural tube)	PIGQ	phosphatidylinositol glycan anchor biosynthesis class Q	ENSG00000007541	HGNC:14135
Pik3c3	phosphatidylinositol 3-kinase catalytic subunit type 3	neurodegeneration_(nervous system); abnormal sensory neuron morphology_(NA); decreased sensory neuron number_(NA); increased neuron apoptosis_(NA); abnormal proprioceptive neuron morphology_(NA)	PIK3C3	phosphatidylinositol 3-kinase catalytic subunit type 3	ENSG00000078142	HGNC:8974
Pik3ca	phosphatidylinositol-4,5-bisphosphate 3-kinase catalytic subunit alpha	abnormal brain vasculature morphology_(brain); abnormal perineural vascular plexus morphology_(perineural vascular plexus)	PIK3CA	phosphatidylinositol-4,5-bisphosphate 3-kinase catalytic subunit alpha	ENSG00000121879	HGNC:8975
Pik3r4	phosphoinositide-3-kinase regulatory subunit 4	abnormal cerebral cortex morphology_(cerebral cortex); thin cerebral cortex_(cerebral cortex); abnormal hippocampus pyramidal cell layer_(hippocampus pyramidal cell layer); abnormal hippocampus stratum oriens morphology_(hippocampus stratum oriens); abnormal neuronal migration_(NA); abnormal hippocampal pyramidal neuron dendrite morphology_(NA)	PIK3R4	phosphoinositide-3-kinase regulatory subunit 4	ENSG00000196455	HGNC:8982
Pikfyve	phosphoinositide kinase, FYVE type zinc finger containing	abnormal brain morphology_(brain); decreased brain weight_(brain); brain vacuoles_(brain); abnormal brainstem morphology_(brainstem); abnormal cerebellum deep nucleus morphology_(deep cerebellar nucleus); abnormal midbrain morphology_(midbrain); abnormal pons morphology_(pons); abnormal spinal cord morphology_(spinal cord); abnormal neuron morphology_(NA)	PIKFYVE	phosphoinositide kinase, FYVE-type zinc finger containing	ENSG00000115020	HGNC:23785
Pink1	PTEN induced putative kinase 1	abnormal cerebral cortex morphology_(cerebral cortex); abnormal olfactory bulb glomerular layer morphology_(main olfactory bulb glomerular layer); abnormal nervous system physiology_(nervous system); increased neuron apoptosis_(NA); abnormal dopaminergic neuron morphology_(NA); abnormal neuron physiology_(NA)	PINK1	PTEN induced kinase 1	ENSG00000158828	HGNC:14581
Pip5k1c	phosphatidylinositol-4-phosphate 5-kinase, type 1 gamma	exencephaly_(brain); abnormal CNS synaptic transmission_(central nervous system); abnormal spinal cord morphology_(spinal cord); abnormal neuronal migration_(NA)	PIP5K1C	phosphatidylinositol-4-phosphate 5-kinase type 1 gamma	ENSG00000186111	HGNC:8996
Pirt	phosphoinositide-interacting regulator of transient receptor potential channels	abnormal sympathetic neuron physiology_(NA)	PIRT	phosphoinositide interacting regulator of transient receptor potential channels	ENSG00000233670	HGNC:37239
Pitpna	phosphatidylinositol transfer protein, alpha	abnormal brainstem morphology_(brainstem); abnormal cerebellum morphology_(cerebellum); neurodegeneration_(nervous system); abnormal spinal cord morphology_(spinal cord); abnormal spinal cord ventral horn morphology_(spinal cord ventral horn); abnormal spinal cord white matter morphology_(spinal cord white matter); abnormal neuron morphology_(NA); neuron degeneration_(NA)	PITPNA	phosphatidylinositol transfer protein alpha	ENSG00000174238	HGNC:9001
Pitrm1	pitrilysin metallepetidase 1	neuron degeneration_(NA)	PITRM1	pitrilysin metallopeptidase 1	ENSG00000107959	HGNC:17663
Pitx1	paired-like homeodomain transcription factor 1	abnormal pituitary gland morphology_(pituitary gland)	PITX1	paired like homeodomain 1	ENSG00000069011	HGNC:9004
Pitx2	paired-like homeodomain transcription factor 2	exencephaly_(brain); pituitary gland hypoplasia_(pituitary gland); abnormal neuronal migration_(NA); abnormal neuron differentiation_(NA)	PITX2	paired like homeodomain 2	ENSG00000164093	HGNC:9005
Pitx3	paired-like homeodomain transcription factor 3	abnormal midbrain morphology_(midbrain); loss of dopaminergic neurons_(nervous system); increased neuron apoptosis_(NA); increased neuron number_(NA); decreased dopaminergic neuron number_(NA)	PITX3	paired like homeodomain 3	ENSG00000107859	HGNC:9006
Pkd1	polycystin 1, transient receptor poteintial channel interacting	abnormal brain vasculature morphology_(brain); abnormal brain ventricle morphology_(brain ventricle); dilated brain ventricles_(brain ventricle); small cerebellum_(cerebellum)	PKD1	polycystin 1, transient receptor potential channel interacting	ENSG00000008710	HGNC:9008
Pkhd1	polycystic kidney and hepatic disease 1	abnormal brain morphology_(brain)	PKHD1	PKHD1 ciliary IPT domain containing fibrocystin/polyductin	ENSG00000170927	HGNC:9016
Pkn2	protein kinase N2	abnormal neural tube morphology_(neural tube)	PKN2	protein kinase N2	ENSG00000065243	HGNC:9406
Pknox1	Pbx/knotted 1 homeobox	abnormal retinal neuronal layer morphology_(neural retina)	PKNOX1	PBX/knotted 1 homeobox 1	ENSG00000160199	HGNC:9022
Pla2g4a	phospholipase A2, group IVA (cytosolic, calcium-dependent)	decreased susceptibility to dopaminergic neuron neurotoxicity_(NA)	PLA2G4A	phospholipase A2 group IVA	ENSG00000116711	HGNC:9035
Pla2g6	phospholipase A2, group VI	abnormal brain morphology_(brain); abnormal brain white matter morphology_(brain white matter); abnormal brainstem morphology_(brainstem); neurodegeneration_(nervous system); abnormal nervous system morphology_(nervous system); abnormal spinal cord morphology_(spinal cord); abnormal spinal cord grey matter morphology_(spinal cord gray matter); abnormal spinal cord ventral horn morphology_(spinal …	PLA2G6	phospholipase A2 group VI	ENSG00000184381	HGNC:9039
Plaa	phospholipase A2, activating protein	decreased brain size_(brain); small cerebellum_(cerebellum); decreased corpus callosum size_(corpus callosum); abnormal PNS synaptic transmission_(peripheral nervous system)	PLAA	phospholipase A2 activating protein	ENSG00000137055	HGNC:9043
Plaur	plasminogen activator, urokinase receptor	abnormal brain interneuron morphology_(brain); abnormal cerebral cortex morphology_(cerebral cortex); loss of cortex neurons_(cerebral cortex); loss of GABAergic neurons_(nervous system); abnormal neuronal migration_(NA)	PLAUR	plasminogen activator, urokinase receptor	ENSG00000011422	HGNC:9053
Plcb1	phospholipase C, beta 1	abnormal brain size_(brain); loss of hippocampal neurons_(hippocampus)	PLCB1	phospholipase C beta 1	ENSG00000182621	HGNC:15917
Plcb2	phospholipase C, beta 2	abnormal vomeronasal sensory neuron physiology_(NA)	PLCB2	phospholipase C beta 2	ENSG00000137841	HGNC:9055
Plcb4	phospholipase C, beta 4	small cerebellum_(cerebellum); abnormal cerebellum external granule cell layer morphology_(cerebellum external granule cell layer); abnormal nervous system physiology_(nervous system)	PLCB4	phospholipase C beta 4	ENSG00000101333	HGNC:9059
Plg	plasminogen	abnormal nervous system physiology_(nervous system); decreased susceptibility to neuronal excitotoxicity_(NA)	PLG	plasminogen	ENSG00000122194	HGNC:9071
Plk4	polo like kinase 4	abnormal neural tube morphology_(neural tube)	PLK4	polo like kinase 4	ENSG00000142731	HGNC:11397
Plod3	procollagen-lysine, 2-oxoglutarate 5-dioxygenase 3	exencephaly_(brain); abnormal neural tube morphology_(neural tube)	PLOD3	procollagen-lysine,2-oxoglutarate 5-dioxygenase 3	ENSG00000106397	HGNC:9083
Plp1	proteolipid protein (myelin) 1	abnormal brain morphology_(brain); abnormal brain white matter morphology_(brain white matter); abnormal CNS glial cell morphology_(central nervous system); abnormal cerebellum morphology_(cerebellum); abnormal cerebellar granule layer morphology_(cerebellum granule cell layer); abnormal cerebellum white matter morphology_(cerebellum white matter); abnormal hippocampal fimbria morphology_(fimbria…	PLP1	proteolipid protein 1	ENSG00000123560	HGNC:9086
Plp2	proteolipid protein 2	increased neuron apoptosis_(NA)	PLP2	proteolipid protein 2	ENSG00000102007	HGNC:9087
Plpp3	phospholipid phosphatase 3	abnormal neural tube morphology_(neural tube); kinked neural tube_(neural tube)	PLPP3	phospholipid phosphatase 3	ENSG00000162407	HGNC:9229
Plppr4	phospholipid phosphatase related 4	decreased brain weight_(brain); abnormal nervous system physiology_(nervous system)	PLPPR4	phospholipid phosphatase related 4	ENSG00000117600	HGNC:23496
Plrg1	pleiotropic regulator 1	increased neuron apoptosis_(NA)	PLRG1	pleiotropic regulator 1	ENSG00000171566	HGNC:9089
Plxna1	plexin A1	abnormal proprioceptive neuron morphology_(NA)	PLXNA1	plexin A1	ENSG00000114554	HGNC:9099
Plxna2	plexin A2	abnormal cerebellar molecular layer_(cerebellum molecular layer); abnormal hippocampal mossy fiber morphology_(dentate gyrus granule cell layer); abnormal neuron physiology_(NA); abnormal neuronal migration_(NA)	PLXNA2	plexin A2	ENSG00000076356	HGNC:9100
Plxna3	plexin A3	abnormal hippocampal mossy fiber morphology_(dentate gyrus granule cell layer); abnormal Ammon gyrus morphology_(hippocampus)	PLXNA3	plexin A3	ENSG00000130827	HGNC:9101
Plxna4	plexin A4	abnormal hippocampal mossy fiber morphology_(dentate gyrus granule cell layer); abnormal sensory neuron innervation pattern_(NA); abnormal neuron differentiation_(NA)	PLXNA4	plexin A4	ENSG00000221866	HGNC:9102
Plxnb2	plexin B2	exencephaly_(brain); abnormal brain morphology_(brain); abnormal brain ventricle morphology_(brain ventricle); enlarged brain ventricles_(brain ventricle); abnormal cerebellar cortex morphology_(cerebellar cortex); abnormal cerebellum morphology_(cerebellum); small cerebellum_(cerebellum); abnormal cerebellum external granule cell layer morphology_(cerebellum external granule cell layer); abnorma…	PLXNB2	plexin B2	ENSG00000196576	HGNC:9104
Plxnc1	plexin C1	abnormal neuron morphology_(NA); abnormal neuronal migration_(NA)	PLXNC1	plexin C1	ENSG00000136040	HGNC:9106
Plxnd1	plexin D1	abnormal motor neuron morphology_(NA); abnormal motor neuron innervation pattern_(NA)	PLXND1	plexin D1	ENSG00000004399	HGNC:9107
Pmp22	peripheral myelin protein 22	abnormal neuron morphology_(NA)	PMP22	peripheral myelin protein 22	ENSG00000109099	HGNC:9118
Pnkp	polynucleotide kinase 3'- phosphatase	decreased brain size_(brain); abnormal brain interneuron morphology_(brain); increased brain apoptosis_(brain); abnormal cerebellar cortex morphology_(cerebellar cortex); small cerebellum_(cerebellum); decreased neuron number_(NA)	PNKP	polynucleotide kinase 3'-phosphatase	ENSG00000039650	HGNC:9154
Pnpla6	patatin-like phospholipase domain containing 6	neurodegeneration_(nervous system); abnormal neural plate morphology_(neural plate); abnormal thalamus morphology_(thalamus); abnormal neuron morphology_(NA)	PNPLA6	patatin like phospholipase domain containing 6	ENSG00000032444	HGNC:16268
Podxl	podocalyxin-like	enlarged brain ventricles_(brain ventricle)	PODXL	podocalyxin like	ENSG00000128567	HGNC:9171
Pofut1	protein O-fucosyltransferase 1	abnormal neural tube morphology_(neural tube); kinked neural tube_(neural tube)	POFUT1	protein O-fucosyltransferase 1	ENSG00000101346	HGNC:14988
Poglut1	protein O-glucosyltransferase 1	abnormal neural plate morphology_(neural plate)	POGLUT1	protein O-glucosyltransferase 1	ENSG00000163389	HGNC:22954
Polb	polymerase (DNA directed), beta	abnormal cerebral cortex morphology_(cerebral cortex); thin cerebral cortex_(cerebral cortex); abnormal brain internal capsule morphology_(cerebral internal capsule); abnormal forebrain morphology_(forebrain); abnormal hindbrain morphology_(hindbrain); thin oculomotor nerve_(oculomotor nerve); increased neuron apoptosis_(NA); abnormal neuron differentiation_(NA)	POLB	DNA polymerase beta	ENSG00000070501	HGNC:9174
Pole4	polymerase (DNA-directed), epsilon 4 (p12 subunit)	decreased brain weight_(brain); small cerebellum_(cerebellum); increased forebrain apoptosis_(forebrain); abnormal roof plate morphology_(future brain roof plate)	POLE4	DNA polymerase epsilon 4, accessory subunit	ENSG00000115350	HGNC:18755
Pomc	pro-opiomelanocortin-alpha	abnormal neuron physiology_(NA)	POMC	proopiomelanocortin	ENSG00000115138	HGNC:9201
Pomgnt1	protein O-linked mannose beta 1,2-N-acetylglucosaminyltransferase	abnormal brain pia mater morphology_(brain pia mater); abnormal cerebellar hemisphere morphology_(cerebellar hemisphere); abnormal cerebellum morphology_(cerebellum); small cerebellum_(cerebellum); abnormal cerebellum external granule cell layer morphology_(cerebellum external granule cell layer); abnormal cerebral cortex morphology_(cerebral cortex); abnormal stratification in cerebral cortex_(c…	POMGNT1	protein O-linked mannose N-acetylglucosaminyltransferase 1 (beta 1,2-)	ENSG00000085998	HGNC:19139
Pomgnt2	protein O-linked mannose beta 1,4-N-acetylglucosaminyltransferase 2	abnormal cerebral cortex morphology_(cerebral cortex); abnormal neuronal migration_(NA)	POMGNT2	protein O-linked mannose N-acetylglucosaminyltransferase 2 (beta 1,4-)	ENSG00000144647	HGNC:25902
Pomk	protein-O-mannose kinase	abnormal cerebellar cortex morphology_(cerebellar cortex); abnormal cerebellum morphology_(cerebellum); abnormal cerebellar layer morphology_(cerebellum layer); abnormal dentate gyrus morphology_(dentate gyrus); abnormal neuronal migration_(NA)	POMK	protein O-mannose kinase	ENSG00000185900	HGNC:26267
Pomt2	protein-O-mannosyltransferase 2	abnormal cerebellum morphology_(cerebellum); abnormal dentate gyrus morphology_(dentate gyrus); abnormal forebrain morphology_(forebrain); abnormal Ammon gyrus morphology_(hippocampus); abnormal hippocampus CA3 region morphology_(hippocampus CA3); abnormal hippocampus layer morphology_(hippocampus layer); abnormal neocortex morphology_(neocortex)	POMT2	protein O-mannosyltransferase 2	ENSG00000009830	HGNC:19743
Por	P450 (cytochrome) oxidoreductase	exencephaly_(brain)	POR	cytochrome p450 oxidoreductase	ENSG00000127948	HGNC:9208
Porcn	porcupine O-acyltransferase	abnormal midbrain-hindbrain boundary morphology_(midbrain-hindbrain junction)	PORCN	porcupine O-acyltransferase	ENSG00000102312	HGNC:17652
Pou1f1	POU domain, class 1, transcription factor 1	abnormal cerebellar granule layer morphology_(cerebellum granule cell layer); abnormal dentate gyrus morphology_(dentate gyrus); abnormal hippocampus pyramidal cell morphology_(hippocampus); decreased hippocampus pyramidal cell number_(hippocampus); abnormal hippocampus pyramidal cell layer_(hippocampus pyramidal cell layer); increased pituitary gland apoptosis_(pituitary gland)	POU1F1	POU class 1 homeobox 1	ENSG00000064835	HGNC:9210
Pou3f2	POU domain, class 3, transcription factor 2	abnormal hypothalamus morphology_(hypothalamus); abnormal pituitary gland morphology_(pituitary gland); abnormal neuronal precursor cell number_(NA)	POU3F2	POU class 3 homeobox 2	ENSG00000184486	HGNC:9215
Pou3f3	POU domain, class 3, transcription factor 3	abnormal cerebral cortex morphology_(cerebral cortex)	POU3F3	POU class 3 homeobox 3	ENSG00000198914	HGNC:9216
Pou4f1	POU domain, class 4, transcription factor 1	abnormal epithalamus morphology_(epithalamus); abnormal hindbrain morphology_(hindbrain); abnormal medulla oblongata morphology_(medulla oblongata)	POU4F1	POU class 4 homeobox 1	ENSG00000152192	HGNC:9218
Pou4f2	POU domain, class 4, transcription factor 2	abnormal sensory neuron innervation pattern_(NA); abnormal neuron physiology_(NA)	POU4F2	POU class 4 homeobox 2	ENSG00000151615	HGNC:9219
Pou4f3	POU domain, class 4, transcription factor 3	abnormal autonomic nervous system physiology_(autonomic nervous system); abnormal sensory neuron innervation pattern_(NA)	POU4F3	POU class 4 homeobox 3	ENSG00000091010	HGNC:9220
Ppard	peroxisome proliferator activator receptor delta	abnormal basal ganglion morphology_(basal ganglia); decreased brain size_(brain); abnormal brain morphology_(brain); abnormal cerebral cortex morphology_(cerebral cortex); neurodegeneration_(nervous system); abnormal medium spiny neuron morphology_(NA); decreased neuron number_(NA); decreased dopaminergic neuron number_(NA)	PPARD	peroxisome proliferator activated receptor delta	ENSG00000112033	HGNC:9235
Ppargc1a	peroxisome proliferative activated receptor, gamma, coactivator 1 alpha	abnormal basal ganglion morphology_(basal ganglia); abnormal brainstem morphology_(brainstem); abnormal cerebellum morphology_(cerebellum); abnormal cerebral cortex morphology_(cerebral cortex); abnormal neuron morphology_(NA); decreased dopaminergic neuron number_(NA)	PPARGC1A	PPARG coactivator 1 alpha	ENSG00000109819	HGNC:9237
Ppm1l	protein phosphatase 1 (formerly 2C)-like	decreased corpus callosum size_(corpus callosum); abnormal forebrain morphology_(forebrain)	PPM1L	protein phosphatase, Mg2+/Mn2+ dependent 1L	ENSG00000163590	HGNC:16381
Ppp1r35	protein phosphatase 1, regulatory subunit 35	increased neural tube apoptosis_(neural tube)	PPP1R35	protein phosphatase 1 regulatory subunit 35	ENSG00000160813	HGNC:28320
Ppp1r9a	protein phosphatase 1, regulatory subunit 9A	abnormal neuron physiology_(NA)	PPP1R9A	protein phosphatase 1 regulatory subunit 9A	ENSG00000158528	HGNC:14946
Ppp1r9b	protein phosphatase 1, regulatory subunit 9B	decreased brain size_(brain); abnormal hippocampus layer morphology_(hippocampus layer); abnormal neuron morphology_(NA); abnormal neuron physiology_(NA); decreased susceptibility to neuronal excitotoxicity_(NA)	PPP1R9B	protein phosphatase 1 regulatory subunit 9B	ENSG00000108819	HGNC:9298
Ppp3ca	protein phosphatase 3, catalytic subunit, alpha isoform	abnormal hippocampal mossy fiber morphology_(dentate gyrus granule cell layer)	PPP3CA	protein phosphatase 3 catalytic subunit alpha	ENSG00000138814	HGNC:9314
Ppt1	palmitoyl-protein thioesterase 1	decreased brain size_(brain); abnormal brain morphology_(brain); decreased brain weight_(brain); brain atrophy_(brain); abnormal cerebral cortex morphology_(cerebral cortex); loss of cortex neurons_(cerebral cortex); thin cerebral cortex_(cerebral cortex); neurodegeneration_(nervous system); loss of GABAergic neurons_(nervous system); abnormal retinal neuronal layer morphology_(neural retina); hi…	PPT1	palmitoyl-protein thioesterase 1	ENSG00000131238	HGNC:9325
Ppt2	palmitoyl-protein thioesterase 2	abnormal brain morphology_(brain); decreased brain weight_(brain); abnormal cerebellar granule layer morphology_(cerebellum granule cell layer); abnormal cerebellum white matter morphology_(cerebellum white matter); abnormal cerebral cortex morphology_(cerebral cortex); increased neuron apoptosis_(NA)	PPT2	palmitoyl-protein thioesterase 2	ENSG00000221988	HGNC:9326
Prdm12	PR domain containing 12	decreased sensory neuron number_(NA); increased neuron apoptosis_(NA); decreased neuron number_(NA)	PRDM12	PR/SET domain 12	ENSG00000130711	HGNC:13997
Prdm15	PR domain containing 15	abnormal brain morphology_(brain)	PRDM15	PR/SET domain 15	ENSG00000141956	HGNC:13999
Prdm8	PR domain containing 8	absent corpus callosum_(corpus callosum)	PRDM8	PR/SET domain 8	ENSG00000152784	HGNC:13993
Prf1	perforin 1 (pore forming protein)	abnormal brain meninges morphology_(brain meninges)	PRF1	perforin 1	ENSG00000180644	HGNC:9360
Prkaa2	protein kinase, AMP-activated, alpha 2 catalytic subunit	abnormal sympathetic nervous system physiology_(sympathetic nervous system); abnormal neuron physiology_(NA)	PRKAA2	protein kinase AMP-activated catalytic subunit alpha 2	ENSG00000162409	HGNC:9377
Prkab1	protein kinase, AMP-activated, beta 1 non-catalytic subunit	decreased brain size_(brain); brain vacuoles_(brain); abnormal cerebellum morphology_(cerebellum); cerebellum atrophy_(cerebellum); absent cerebellar granule layer_(cerebellum granule cell layer); abnormal cerebral cortex morphology_(cerebral cortex); abnormal dentate gyrus morphology_(dentate gyrus); loss of hippocampal neurons_(hippocampus); abnormal neuronal precursor proliferation_(NA); decre…	PRKAB1	protein kinase AMP-activated non-catalytic subunit beta 1	ENSG00000111725	HGNC:9378
Prkacb	protein kinase, cAMP dependent, catalytic, beta	abnormal nervous system physiology_(nervous system)	PRKACB	protein kinase cAMP-activated catalytic subunit beta	ENSG00000142875	HGNC:9381
Prkar1a	protein kinase, cAMP dependent regulatory, type I, alpha	increased pituitary gland tumor incidence_(pituitary gland)	PRKAR1A	protein kinase cAMP-dependent type I regulatory subunit alpha	ENSG00000108946	HGNC:9388
Prkd2	protein kinase D2	abnormal brain morphology_(brain)	PRKD2	protein kinase D2	ENSG00000105287	HGNC:17293
Prkn	parkin RBR E3 ubiquitin protein ligase	brain vacuoles_(brain); abnormal CNS glial cell morphology_(central nervous system); loss of dopaminergic neurons_(nervous system); hippocampal neuron degeneration_(NA); abnormal neuron morphology_(NA); increased neuron apoptosis_(NA); neuron degeneration_(NA); decreased dopaminergic neuron number_(NA)	PRKN	parkin RBR E3 ubiquitin protein ligase	ENSG00000185345	HGNC:8607
Prl	prolactin	abnormal pituitary gland morphology_(pituitary gland); pituitary gland hyperplasia_(pituitary gland); enlarged pituitary gland_(pituitary gland); abnormal pituitary secretion_(pituitary gland); increased pituitary gland weight_(pituitary gland); pituitary gland hypertrophy_(pituitary gland)	PRL	prolactin	ENSG00000172179	HGNC:9445
Prl3c1	prolactin family 3, subfamily c, member 1	abnormal pituitary gland physiology_(pituitary gland)	PRL	prolactin	ENSG00000172179	HGNC:9445
Prlh	prolactin releasing hormone	abnormal autonomic nervous system physiology_(autonomic nervous system)	PRLH	prolactin releasing hormone	ENSG00000071677	HGNC:17945
Prlr	prolactin receptor	abnormal neuron proliferation_(NA)	PRLR	prolactin receptor	ENSG00000113494	HGNC:9446
Prmt5	protein arginine N-methyltransferase 5	decreased brain size_(brain); decreased brain weight_(brain); abnormal cortical ventricular zone morphology_(brain subventricular zone); abnormal cerebellum external granule cell layer morphology_(cerebellum external granule cell layer); thin cerebral cortex_(cerebral cortex); increased neuron apoptosis_(NA); abnormal neuronal precursor proliferation_(NA)	PRMT5	protein arginine methyltransferase 5	ENSG00000100462	HGNC:10894
Prmt8	protein arginine N-methyltransferase 8	abnormal nervous system physiology_(nervous system)	PRMT8	protein arginine methyltransferase 8	ENSG00000111218	HGNC:5188
Prnp	prion protein	abnormal brain morphology_(brain); brain vacuoles_(brain); increased brain copper level_(brain); decreased brain copper level_(brain); enlarged brain ventricles_(brain ventricle); abnormal brain white matter morphology_(brain white matter); abnormal CNS synaptic transmission_(central nervous system); abnormal cerebellum morphology_(cerebellum); cerebellum atrophy_(cerebellum); abnormal cerebellar…	PRNP	prion protein	ENSG00000171867	HGNC:9449
Prok2	prokineticin 2	abnormal olfactory bulb morphology_(main olfactory bulb); small olfactory bulb_(main olfactory bulb)	PROK2	prokineticin 2	ENSG00000163421	HGNC:18455
Prokr2	prokineticin receptor 2	abnormal hypothalamus physiology_(hypothalamus); abnormal olfactory bulb morphology_(main olfactory bulb); small olfactory bulb_(main olfactory bulb); abnormal neuron morphology_(NA)	PROKR2	prokineticin receptor 2	ENSG00000101292	HGNC:15836
Prom1	prominin 1	increased brain apoptosis_(brain)	PROM1	prominin 1	ENSG00000007062	HGNC:9454
Prop1	paired like homeodomain factor 1	abnormal pituitary gland morphology_(pituitary gland); pituitary gland hypoplasia_(pituitary gland); hypopituitarism_(pituitary gland)	PROP1	PROP paired-like homeobox 1	ENSG00000175325	HGNC:9455
Pros1	protein S (alpha)	abnormal brain vasculature morphology_(brain); enlarged brain ventricles_(brain ventricle); abnormal neocortex morphology_(neocortex)	PROS1	protein S	ENSG00000184500	HGNC:9456
Prox1	prospero homeobox 1	abnormal dentate gyrus morphology_(dentate gyrus); abnormal hippocampus CA4 region morphology_(hippocampus CA4)	PROX1	prospero homeobox 1	ENSG00000117707	HGNC:9459
Prpf18	pre-mRNA processing factor 18	abnormal neural tube morphology_(neural tube)	PRPF18	pre-mRNA processing factor 18	ENSG00000165630	HGNC:17351
Prph	peripherin	abnormal sensory neuron morphology_(NA)	PRPH	peripherin	ENSG00000135406	HGNC:9461
Prph2	peripherin 2	abnormal retinal neuronal layer morphology_(neural retina)	PRPH2	peripherin 2	ENSG00000112619	HGNC:9942
Prrc2b	proline-rich coiled-coil 2B	abnormal forebrain morphology_(forebrain)	PRRC2B	proline rich coiled-coil 2B	ENSG00000130723	HGNC:28121
Prrt2	proline-rich transmembrane protein 2	thin cerebral cortex_(cerebral cortex)	PRRT2	proline rich transmembrane protein 2	ENSG00000167371	HGNC:30500
Prss12	protease, serine 12 neurotrypsin (motopsin)	abnormal neuron physiology_(NA)	PRSS12	serine protease 12	ENSG00000164099	HGNC:9477
Prx	periaxin	absent Cajal-Retzius cell_(brain marginal layer)	PRX	periaxin	ENSG00000105227	HGNC:13797
Psap	prosaposin	abnormal brain white matter morphology_(brain white matter); abnormal brainstem morphology_(brainstem); abnormal cerebellum morphology_(cerebellum); small cerebellum_(cerebellum); abnormal cerebellar granule layer morphology_(cerebellum granule cell layer); abnormal cerebellar molecular layer_(cerebellum molecular layer); abnormal forebrain morphology_(forebrain); abnormal hippocampus granule cel…	PSAP	prosaposin	ENSG00000197746	HGNC:9498
Psat1	phosphoserine aminotransferase 1	exencephaly_(brain)	PSAT1	phosphoserine aminotransferase 1	ENSG00000135069	HGNC:19129
Psen1	presenilin 1	abnormal brain morphology_(brain); abnormal brain vasculature morphology_(brain); abnormal cortical marginal zone morphology_(brain marginal layer); abnormal cortical ventricular zone morphology_(brain subventricular zone); abnormal cerebral cortex morphology_(cerebral cortex); abnormal stratification in cerebral cortex_(cerebral cortex); abnormal dentate gyrus morphology_(dentate gyrus); abnorma…	PSEN1	presenilin 1	ENSG00000080815	HGNC:9508
Psmc1	protease (prosome, macropain) 26S subunit, ATPase 1	enlarged brain ventricles_(brain ventricle); loss of cortex neurons_(cerebral cortex); thin cerebral cortex_(cerebral cortex); forebrain atrophy_(forebrain); neurodegeneration_(nervous system); increased neuron apoptosis_(NA); neuron degeneration_(NA)	PSMC1	proteasome 26S subunit, ATPase 1	ENSG00000100764	HGNC:9547
Psmc4	proteasome (prosome, macropain) 26S subunit, ATPase, 4	abnormal motor neuron morphology_(NA); motor neuron degeneration_(NA); decreased motor neuron number_(NA)	PSMC4	proteasome 26S subunit, ATPase 4	ENSG00000013275	HGNC:9551
Psmg1	proteasome (prosome, macropain) assembly chaperone 1	abnormal cerebellum morphology_(cerebellum); thin cerebral cortex_(cerebral cortex); decreased dentate gyrus size_(dentate gyrus); abnormal neural tube morphology_(neural tube)	PSMG1	proteasome assembly chaperone 1	ENSG00000183527	HGNC:3043
Psph	phosphoserine phosphatase	abnormal brain commissure morphology_(brain commissure); thin cerebral cortex_(cerebral cortex); abnormal brain internal capsule morphology_(cerebral internal capsule); absent brain internal capsule_(cerebral internal capsule); abnormal forebrain morphology_(forebrain); abnormal hindbrain morphology_(hindbrain); abnormal olfactory bulb morphology_(main olfactory bulb); absent olfactory bulb_(main…	PSPH	phosphoserine phosphatase	ENSG00000146733	HGNC:9577
Ptbp1	polypyrimidine tract binding protein 1	abnormal brain ependyma motile cilium morphology_(brain); abnormal brain ependyma morphology_(brain ependyma); premature neuronal precursor differentiation_(NA); ectopic neuron_(NA); abnormal neuronal stem cell morphology_(NA)	PTBP1	polypyrimidine tract binding protein 1	ENSG00000011304	HGNC:9583
Ptbp2	polypyrimidine tract binding protein 2	abnormal brain commissure morphology_(brain commissure); abnormal cortical ventricular zone morphology_(brain subventricular zone); abnormal brain white matter morphology_(brain white matter); thin cerebral cortex_(cerebral cortex); abnormal brain internal capsule morphology_(cerebral internal capsule); absent corpus callosum_(corpus callosum); abnormal olfactory bulb layer morphology_(main olfac…	PTBP2	polypyrimidine tract binding protein 2	ENSG00000117569	HGNC:17662
Ptch1	patched 1	exencephaly_(brain); abnormal cerebellum morphology_(cerebellum); enlarged cerebellum_(cerebellum); abnormal cerebellum external granule cell layer morphology_(cerebellum external granule cell layer); abnormal cerebellar molecular layer_(cerebellum molecular layer); abnormal rhombic lip morphology_(cerebellum primordium); absent forebrain_(forebrain); abnormal nervous system morphology_(nervous s…	PTCH1	patched 1	ENSG00000185920	HGNC:9585
Pten	phosphatase and tensin homolog	abnormal brain morphology_(brain); increased brain weight_(brain); abnormal brain vasculature morphology_(brain); increased brain size_(brain); abnormal cortical ventricular zone morphology_(brain subventricular zone); abnormal brain white matter morphology_(brain white matter); abnormal brainstem morphology_(brainstem); abnormal CNS synaptic transmission_(central nervous system); abnormal cerebe…	PTEN	phosphatase and tensin homolog	ENSG00000171862	HGNC:9588
Ptf1a	pancreas specific transcription factor, 1a	absent cerebellum_(cerebellum); small cerebellum_(cerebellum); abnormal cerebellar granule layer morphology_(cerebellum granule cell layer); loss of GABAergic neurons_(nervous system); absent amacrine cells_(nervous system); abnormal neural tube morphology_(neural tube); abnormal spinal cord dorsal horn morphology_(spinal cord dorsal horn); abnormal glutaminergic neuron morphology_(NA); decreased…	PTF1A	pancreas associated transcription factor 1a	ENSG00000168267	HGNC:23734
Ptger2	prostaglandin E receptor 2 (subtype EP2)	abnormal nervous system physiology_(nervous system)	PTGER2	prostaglandin E receptor 2	ENSG00000125384	HGNC:9594
Ptgs2	prostaglandin-endoperoxide synthase 2	increased susceptibility to neuronal excitotoxicity_(NA); decreased susceptibility to neuronal excitotoxicity_(NA)	PTGS2	prostaglandin-endoperoxide synthase 2	ENSG00000073756	HGNC:9605
Pth1r	parathyroid hormone 1 receptor	abnormal brain morphology_(brain)	PTH1R	parathyroid hormone 1 receptor	ENSG00000160801	HGNC:9608
Pthlh	parathyroid hormone-like peptide	decreased brain size_(brain); abnormal brain vasculature morphology_(brain); abnormal forebrain morphology_(forebrain)	PTHLH	parathyroid hormone like hormone	ENSG00000087494	HGNC:9607
Ptk7	PTK7 protein tyrosine kinase 7	exencephaly_(brain); kinked neural tube_(neural tube); decreased spinal cord size_(spinal cord)	PTK7	protein tyrosine kinase 7 (inactive)	ENSG00000112655	HGNC:9618
Ptma	prothymosin alpha	abnormal hippocampus neuron morphology_(hippocampus); abnormal neuron differentiation_(NA); abnormal neuron proliferation_(NA)	PTMA	prothymosin alpha	ENSG00000187514	HGNC:9623
Ptpn11	protein tyrosine phosphatase, non-receptor type 11	abnormal hippocampus neuron morphology_(hippocampus); abnormal neural tube morphology_(neural tube); kinked neural tube_(neural tube); decreased motor neuron number_(NA); decreased sensory neuron number_(NA); abnormal sensory neuron innervation pattern_(NA)	PTPN11	protein tyrosine phosphatase non-receptor type 11	ENSG00000179295	HGNC:9644
Ptpn12	protein tyrosine phosphatase, non-receptor type 12	kinked neural tube_(neural tube); neural tube degeneration_(neural tube)	PTPN12	protein tyrosine phosphatase non-receptor type 12	ENSG00000127947	HGNC:9645
Ptpn6	protein tyrosine phosphatase, non-receptor type 6	decreased brain size_(brain); abnormal CNS glial cell morphology_(central nervous system); abnormal forebrain morphology_(forebrain); abnormal hippocampus CA1 region morphology_(hippocampus CA1); abnormal nervous system morphology_(nervous system); decreased neuron number_(NA)	PTPN6	protein tyrosine phosphatase non-receptor type 6	ENSG00000111679	HGNC:9658
Ptpn9	protein tyrosine phosphatase, non-receptor type 9	decreased brain size_(brain); exencephaly_(brain); abnormal brain white matter morphology_(brain white matter); abnormal neural tube morphology_(neural tube)	PTPN9	protein tyrosine phosphatase non-receptor type 9	ENSG00000169410	HGNC:9661
Ptpra	protein tyrosine phosphatase, receptor type, A	abnormal cerebral cortex pyramidal cell morphology_(cerebral cortex)	PTPRA	protein tyrosine phosphatase receptor type A	ENSG00000132670	HGNC:9664
Ptprf	protein tyrosine phosphatase, receptor type, F	impaired central nervous system regeneration_(central nervous system); abnormal neuron differentiation_(NA)	PTPRF	protein tyrosine phosphatase receptor type F	ENSG00000142949	HGNC:9670
Ptprs	protein tyrosine phosphatase, receptor type, S	decreased brain size_(brain); improved central nervous system regeneration_(central nervous system); small olfactory bulb_(main olfactory bulb); small pituitary gland_(pituitary gland); abnormal neuron physiology_(NA)	PTPRS	protein tyrosine phosphatase receptor type S	ENSG00000105426	HGNC:9681
Ptrh2	peptidyl-tRNA hydrolase 2	decreased brain weight_(brain); cerebellum atrophy_(cerebellum); abnormal cerebral cortex morphology_(cerebral cortex)	PTRH2	peptidyl-tRNA hydrolase 2	ENSG00000141378	HGNC:24265
Pts	6-pyruvoyl-tetrahydropterin synthase	abnormal nervous system physiology_(nervous system)	PTS	6-pyruvoyltetrahydropterin synthase	ENSG00000150787	HGNC:9689
Pura	purine rich element binding protein A	increased brain weight_(brain); increased brain size_(brain); abnormal brain white matter morphology_(brain white matter); abnormal cerebellar cortex morphology_(cerebellar cortex); abnormal cerebellum morphology_(cerebellum); cerebellum hypoplasia_(cerebellum); abnormal cerebellum external granule cell layer morphology_(cerebellum external granule cell layer); abnormal cerebellar granule layer m…	PURA	purine rich element binding protein A	ENSG00000185129	HGNC:9701
Pygo2	pygopus 2	exencephaly_(brain); increased brain size_(brain)	PYGO2	pygopus family PHD finger 2	ENSG00000163348	HGNC:30257
Pyy	peptide YY	abnormal hypothalamus physiology_(hypothalamus)	PYY	peptide YY	ENSG00000131096	HGNC:9748
Qk	quaking	abnormal brain white matter morphology_(brain white matter); abnormal neural plate morphology_(neural plate); wavy neural tube_(neural tube); abnormal neural tube morphology_(neural tube)	QKI	QKI, KH domain containing RNA binding	ENSG00000112531	HGNC:21100
Rab18	RAB18, member RAS oncogene family	abnormal corpus callosum morphology_(corpus callosum); abnormal nervous system morphology_(nervous system)	RAB18	RAB18, member RAS oncogene family	ENSG00000099246	HGNC:14244
Rab23	RAB23, member RAS oncogene family	exencephaly_(brain); abnormal neural tube ventricular layer morphology_(future brain ventricular layer); abnormal retinal neuronal layer morphology_(neural retina); abnormal neural tube morphology_(neural tube); abnormal spinal cord morphology_(spinal cord); abnormal spinal cord central canal morphology_(spinal cord central canal)	RAB23	RAB23, member RAS oncogene family	ENSG00000112210	HGNC:14263
Rac1	Rac family small GTPase 1	abnormal brain commissure morphology_(brain commissure); abnormal corpus callosum morphology_(corpus callosum); abnormal dentate gyrus morphology_(dentate gyrus); abnormal hippocampus pyramidal cell layer_(hippocampus pyramidal cell layer)	RAC1	Rac family small GTPase 1	ENSG00000136238	HGNC:9801
Rad17	RAD17 checkpoint clamp loader component	abnormal neural tube morphology_(neural tube)	RAD17	RAD17 checkpoint clamp loader component	ENSG00000152942	HGNC:9807
Rad51d	RAD51 paralog D	abnormal neural tube morphology_(neural tube)	RAD51D	RAD51 paralog D	ENSG00000185379	HGNC:9823
Rad54l2	RAD54 like 2 (S. cerevisiae)	abnormal neural tube morphology_(neural tube); increased neural tube apoptosis_(neural tube)	RAD54L2	RAD54 like 2	ENSG00000164080	HGNC:29123
Raf1	v-raf-leukemia viral oncogene 1	abnormal neural tube morphology_(neural tube)	RAF1	Raf-1 proto-oncogene, serine/threonine kinase	ENSG00000132155	HGNC:9829
Rag1	recombination activating 1	abnormal neuron proliferation_(NA)	RAG1	recombination activating 1	ENSG00000166349	HGNC:9831
Rala	v-ral simian leukemia viral oncogene A (ras related)	exencephaly_(brain); abnormal brain morphology_(brain); enlarged brain ventricles_(brain ventricle); abnormal forebrain morphology_(forebrain); abnormal hindbrain morphology_(hindbrain); abnormal olfactory bulb morphology_(main olfactory bulb); abnormal spinal cord central canal morphology_(spinal cord central canal)	RALA	RAS like proto-oncogene A	ENSG00000006451	HGNC:9839
Ranbp1	RAN binding protein 1	decreased brain size_(brain); exencephaly_(brain); thin cerebral cortex_(cerebral cortex); abnormal cortical intermediate zone morphology_(cerebral cortex intermediate zone); abnormal forebrain morphology_(forebrain); abnormal hindbrain morphology_(hindbrain); small olfactory bulb_(main olfactory bulb); abnormal midbrain morphology_(midbrain); abnormal neuronal precursor proliferation_(NA); decre…	RANBP1	RAN binding protein 1	ENSG00000099901	HGNC:9847
Ranbp2	RAN binding protein 2	abnormal nervous system physiology_(nervous system)	RANBP2	RAN binding protein 2	ENSG00000153201	HGNC:9848
Rapgef1	Rap guanine nucleotide exchange factor (GEF) 1	abnormal brain vasculature morphology_(brain); abnormal nervous system morphology_(nervous system)	RAPGEF1	Rap guanine nucleotide exchange factor 1	ENSG00000107263	HGNC:4568
Rapgef2	Rap guanine nucleotide exchange factor (GEF) 2	wavy neural tube_(neural tube)	RAPGEF2	Rap guanine nucleotide exchange factor 2	ENSG00000109756	HGNC:16854
Rapgef3	Rap guanine nucleotide exchange factor (GEF) 3	decreased neuron apoptosis_(NA)	RAPGEF3	Rap guanine nucleotide exchange factor 3	ENSG00000079337	HGNC:16629
Rasa3	RAS p21 protein activator 3	abnormal forebrain morphology_(forebrain); abnormal midbrain morphology_(midbrain)	RASA3	RAS p21 protein activator 3	ENSG00000185989	HGNC:20331
Rasd1	RAS, dexamethasone-induced 1	decreased susceptibility to neuronal excitotoxicity_(NA)	RASD1	ras related dexamethasone induced 1	ENSG00000108551	HGNC:15828
Rasgrf1	RAS protein-specific guanine nucleotide-releasing factor 1	abnormal pituitary secretion_(pituitary gland)	RASGRF1	Ras protein specific guanine nucleotide releasing factor 1	ENSG00000058335	HGNC:9875
Rax	retina and anterior neural fold homeobox	abnormal forebrain morphology_(forebrain); absent forebrain_(forebrain); abnormal hypothalamus morphology_(hypothalamus); decreased midbrain size_(midbrain)	RAX	retina and anterior neural fold homeobox	ENSG00000134438	HGNC:18662
Rb1	RB transcriptional corepressor 1	decreased brain size_(brain); abnormal brain morphology_(brain); increased brain weight_(brain); abnormal brain interneuron morphology_(brain); increased brain size_(brain); abnormal cerebellar cortex morphology_(cerebellar cortex); abnormal cerebellum external granule cell layer morphology_(cerebellum external granule cell layer); thin external granule cell layer_(cerebellum external granule cel…	RB1	RB transcriptional corepressor 1	ENSG00000139687	HGNC:9884
Rbfox2	RNA binding protein, fox-1 homolog (C. elegans) 2	small cerebellum_(cerebellum); thin cerebellar molecular layer_(cerebellum molecular layer); increased neuron apoptosis_(NA); abnormal neuron physiology_(NA)	RBFOX2	RNA binding fox-1 homolog 2	ENSG00000100320	HGNC:9906
Rbfox3	RNA binding protein, fox-1 homolog (C. elegans) 3	decreased brain weight_(brain); abnormal brain white matter morphology_(brain white matter); abnormal CNS synaptic transmission_(central nervous system); abnormal dentate gyrus neuron dendrite morphology_(dentate gyrus); abnormal hippocampus neuron morphology_(hippocampus); decreased neuronal precursor cell number_(NA); abnormal neuron differentiation_(NA); decreased neuronal precursor proliferat…	RBFOX3	RNA binding fox-1 homolog 3	ENSG00000167281	HGNC:27097
Rbl1	RB transcriptional corepressor like 1	abnormal neuronal precursor proliferation_(NA); increased neuronal precursor cell number_(NA)	RBL1	RB transcriptional corepressor like 1	ENSG00000080839	HGNC:9893
Rbl2	RB transcriptional corepressor like 2	increased neuron apoptosis_(NA); abnormal neuron differentiation_(NA)	RBL2	RB transcriptional corepressor like 2	ENSG00000103479	HGNC:9894
Rbm12	RNA binding motif protein 12	abnormal nervous system morphology_(nervous system)	RBM12	RNA binding motif protein 12	ENSG00000244462	HGNC:9898
Rbm8a	RNA binding motif protein 8a	decreased brain size_(brain); small brain ventricles_(brain ventricle); abnormal cerebral cortex morphology_(cerebral cortex); abnormal stratification in cerebral cortex_(cerebral cortex); thin cerebral cortex_(cerebral cortex); increased forebrain apoptosis_(forebrain); decreased neocortex size_(neocortex); increased neuron apoptosis_(NA); premature neuronal precursor differentiation_(NA); decre…	RBM8A	RNA binding motif protein 8A	ENSG00000265241	HGNC:9905
Rbpj	recombination signal binding protein for immunoglobulin kappa J region	loss of GABAergic neurons_(nervous system); abnormal neural tube morphology_(neural tube); abnormal spinal cord interneuron morphology_(spinal cord); abnormal glutaminergic neuron morphology_(NA); decreased neuronal precursor cell number_(NA); abnormal neuron differentiation_(NA)	RBPJ	recombination signal binding protein for immunoglobulin kappa J region	ENSG00000168214	HGNC:5724
Rcor2	REST corepressor 2	decreased brain size_(brain); abnormal cerebral cortex morphology_(cerebral cortex); thin cerebral cortex_(cerebral cortex); decreased cerebral cortex pyramidal cell number_(cerebral cortex); abnormal neuron physiology_(NA); decreased neuronal precursor cell number_(NA); decreased neuronal precursor proliferation_(NA)	RCOR2	REST corepressor 2	ENSG00000167771	HGNC:27455
Rdh10	retinol dehydrogenase 10 (all-trans)	abnormal cerebral cortex morphology_(cerebral cortex); thin cerebral cortex_(cerebral cortex); abnormal forebrain morphology_(forebrain)	RDH10	retinol dehydrogenase 10	ENSG00000121039	HGNC:19975
Rdh12	retinol dehydrogenase 12	abnormal retinal neuronal layer morphology_(neural retina)	RDH12	retinol dehydrogenase 12	ENSG00000139988	HGNC:19977
Reck	reversion-inducing-cysteine-rich protein with kazal motifs	abnormal brain vasculature morphology_(brain)	RECK	reversion inducing cysteine rich protein with kazal motifs	ENSG00000122707	HGNC:11345
Reep1	receptor accessory protein 1	abnormal cerebral cortex morphology_(cerebral cortex); abnormal motor neuron morphology_(NA)	REEP1	receptor accessory protein 1	ENSG00000068615	HGNC:25786
Rel	reticuloendotheliosis oncogene	increased neuron apoptosis_(NA)	REL	REL proto-oncogene, NF-kB subunit	ENSG00000162924	HGNC:9954
Rela	v-rel reticuloendotheliosis viral oncogene homolog A (avian)	abnormal brain morphology_(brain); increased neuron apoptosis_(NA); abnormal neuron physiology_(NA)	RELA	RELA proto-oncogene, NF-kB subunit	ENSG00000173039	HGNC:9955
Reln	reelin	abnormal cortical marginal zone morphology_(brain marginal layer); abnormal cerebellar cortex morphology_(cerebellar cortex); abnormal cerebellum morphology_(cerebellum); small cerebellum_(cerebellum); abnormal cerebellum external granule cell layer morphology_(cerebellum external granule cell layer); abnormal cerebellar granule layer morphology_(cerebellum granule cell layer); delaminated cerebe…	RELN	reelin	ENSG00000189056	HGNC:9957
Rem2	rad and gem related GTP binding protein 2	abnormal CNS synaptic transmission_(central nervous system)	REM2	RRAD and GEM like GTPase 2	ENSG00000139890	HGNC:20248
Rere	arginine glutamic acid dipeptide (RE) repeats	decreased brain size_(brain); decreased brain weight_(brain); abnormal cerebellum morphology_(cerebellum); abnormal hippocampus neuron morphology_(hippocampus)	RERE	arginine-glutamic acid dipeptide repeats	ENSG00000142599	HGNC:9965
[truncated: 516 more rows]

## Sheet: S2,behavorial_genes
Supplementary Table S2: Mouse gene knockouts which present abnormalities in neurological/behavorial function; the human orthologues are also included
[truncated: 1,964 more rows]

[truncated: 8 more sheets: S3,random_gene_lists, S4,CCLE cell lines&signature, S5,PanCancer Cox regression, S6,tissue-wise Cox regression, S7,poor prog factors and Tiger , S8, markers in DNp73 transcrip, S9, primers for qPCR, S10, gene expression datasets ]
