# Supplementary material for: Neural Networks Recapitulation by Cancer Cells Promotes Disease Progression: A Novel Role of p73 Isoforms in Cancer-Neuronal Crosstalk
Source: Cancers (Basel). 2020 Dec 16;12(12):3789. doi: 10.3390/cancers12123789 (PMC7765507; doi:10.3390/cancers12123789)
Supplement: Supplementary file 1 [file cancers-12-03789-s001.zip › cancers-1034553-supplementary materials/Fig. 5e/WB_quantification_Ad.p73.xlsx]

## Sheet: Tabelle1
	Ad.GFP	Ad.TAp73alpha	Ad.DNp73alpha	Ad.TAp73beta	Ad.DNp73beta
p73 isoform signal	137600	30871278	30622393	10985052	38966290
Actin signal	10126326	9082710	12193482	12639748	11772432
relative signal to Actin	0.0135883	3.39891	2.51137	0.869088	3.30996
normalized relative signal	1	250.134	184.818	63.9583	243.588
	raw signal		relative signal to Actin		normalized relative signal
	Ad.shGFP	Ad.shp73	Ad.shGFP	Ad.shp73	Ad.shGFP	Ad.shp73
TAp73alpha	3060213	2043834	0.258547	0.158356	1	0.612487
DNp73alpha/TAp73beta	2040909	1871493	0.172429	0.145003	1	0.840944
DNp73beta	13394472	6426849	1.13165	0.497953	1	0.440023
Actin	11836215	12906550
