# Supplementary material for: Neural Networks Recapitulation by Cancer Cells Promotes Disease Progression: A Novel Role of p73 Isoforms in Cancer-Neuronal Crosstalk
Source: Cancers (Basel). 2020 Dec 16;12(12):3789. doi: 10.3390/cancers12123789 (PMC7765507; doi:10.3390/cancers12123789)
Supplement: Supplementary file 1 [file cancers-12-03789-s001.zip › cancers-1034553-supplementary materials/Fig. 5f/WB_quantification_shp73.xlsx]

## Sheet: Tabelle1
	raw signal		relative signal to Actin		normalized relative signal
	Ad.shGFP	Ad.shp73	Ad.shGFP	Ad.shp73	Ad.shGFP	Ad.shp73
TAp73alpha	3060213	2043834	0.258547	0.158356	1	0.612487
DNp73alpha/TAp73beta	2040909	1871493	0.172429	0.145003	1	0.840944
DNp73beta	13394472	6426849	1.13165	0.497953	1	0.440023
Actin	11836215	12906550
